# Supplementary material for: Dicyclo­hexyl[N-(3-meth­oxy-2-oxido­benzyl­idene)valinato-κ3 O,N,O′]tin(IV)
Source: Acta Crystallogr Sect E Struct Rep Online. 2009 Mar 14;65(Pt 4):m398–9. doi: 10.1107/S1600536809008393 (PMC2968808; doi:10.1107/S1600536809008393)
Supplement: Supplementary file 1 [file e-65-0m398-sup1.cif]

##############################################################################
###                                                                        ###
###        Electronic paper (Acta Crystallographica Section E)             ###
###                                                                        ###
##############################################################################
#                                                                            #
# This CIF contains the data in a paper accepted for publication in Acta     #
# Crystallographica Section E. It conforms to the requirements of Notes      #
# for Authors for Section E, and has been peer reviewed under the auspices   #
# of the IUCr Commission on Journals.                                        #
#                                                                            #
# Full details of the Crystallographic Information File format               #
# are given in the paper "The Crystallographic Information File (CIF):       #
# a New Standard Archive File for Crystallography" by S. R. Hall, F. H.      #
# Allen and I. D. Brown [Acta Cryst. (1991), A47, 655-685].                  #
#                                                                            #
# The current version of the core CIF dictionary is obtainable from          #
# ftp://ftp.iucr.org/pub/cif_core.dic. The current version number is 2.4.    #
#                                                                            #
# Software is freely available for graphical display of the structure(s) in  #
# this CIF.  For information consult the CIF home page http://www.iucr.org/  #
# cif/home.html                                                              #
#                                                                            #
# This file may be used for bona fide research purposes within the           #
# scientific community so long as proper attribution is given to the journal # 
# article from which it was obtained.                                        #
#                                                                            #
##############################################################################
                                             
data_global
_audit_creation_method     SHELXL-97
_journal_data_validation_number     ?
_journal_date_recd_electronic     2009-03-06
_journal_date_accepted     2009-03-07
_journal_name_full     'Acta Crystallographica, Section E'
_journal_year     2009
_journal_volume     65
_journal_issue      4
_journal_page_first     m398
_journal_page_last     m399
_journal_paper_category     QM
_journal_coeditor_code     SJ2591
_publ_contact_author_name     'Prof. Dang, Yan-Qiu'
_publ_contact_author_address
;
Department of Chemistry & chemical engineering
Binzhou University
Binzhou 256600
People's Republic of China
;
_publ_contact_author_email     'yanqiudang@163.com'
_publ_contact_author_fax     '86 0543 3190000'
_publ_contact_author_phone     '86 0543 3190000'
_publ_section_title
;\
Dicyclohexyl[<i>N</i>-(3-methoxy-2-oxidobenzylidene)valinato-\k^3^<i>O</i>,\
<i>N</i>,<i>O</i>']tin(IV)
;
loop_
    _publ_author_name
    _publ_author_address
    'Yang, Hong-Jun'
;
Research Center of Eco-Environmental Sciences Yellow River Delta
Binzhou University
Binzhou 256600
People's Republic of China
;
    'Dang, Yan-Qiu'
;
Department of Chemistry & Chemical Engineering
Binzhou University
Binzhou 256600
People's Republic of China
;
data_I
_audit_creation_method     SHELXL-97
_chemical_name_systematic
;
Dicyclohexyl[<i>N</i>-(3-methoxy-2-oxidobenzylidene)valinato-
\k^3^<i>O</i>,<i>N</i>,<i>O</i>']tin(IV)
;
_chemical_name_common     ?
_chemical_formula_moiety     'C25 H37 N O4 Sn'
_chemical_formula_sum     'C25 H37 N O4 Sn'
_chemical_formula_iupac     '[Sn (C6 H11)2 (C13 H15 N O4)]'
_chemical_formula_weight     534.25
_chemical_melting_point     ?
_symmetry_cell_setting     monoclinic
_symmetry_space_group_name_H-M     'P 21/c'
_symmetry_space_group_name_Hall     '-P 2ybc'
loop_
    _symmetry_equiv_pos_as_xyz
    'x, y, z'
    '-x, y+1/2, -z+1/2'
    '-x, -y, -z'
    'x, -y-1/2, z-1/2'
_cell_length_a     9.5354(5)
_cell_length_b     10.0011(6)
_cell_length_c     25.7662(15)
_cell_angle_alpha     90.00
_cell_angle_beta     94.3450(10)
_cell_angle_gamma     90.00
_cell_volume     2450.1(2)
_cell_formula_units_Z     4
_cell_measurement_reflns_used     6982
_cell_measurement_theta_min     2.34
_cell_measurement_theta_max     27.16
_cell_measurement_temperature     295(2)
_exptl_crystal_description     block
_exptl_crystal_colour     yellow
_exptl_crystal_size_max     0.14
_exptl_crystal_size_mid     0.10
_exptl_crystal_size_min     0.10
_exptl_crystal_density_diffrn     1.448
_exptl_crystal_density_meas     ?
_exptl_crystal_density_method     'not measured'
_exptl_crystal_F_000     1104
_exptl_absorpt_coefficient_mu     1.073
_exptl_absorpt_correction_type     multi-scan
_exptl_absorpt_process_details     '(SADABS; Bruker, 2002)'
_exptl_absorpt_correction_T_min     0.8643
_exptl_absorpt_correction_T_max     0.9003
_exptl_special_details
;
;
_diffrn_ambient_temperature     295(2)
_diffrn_radiation_type     MoK\a
_diffrn_radiation_wavelength     0.71073
_diffrn_radiation_source     'fine-focus sealed tube'
_diffrn_radiation_monochromator     graphite
_diffrn_measurement_device_type     'Bruker SMART APEX area-detector'
_diffrn_measurement_method     '\f and \w'
_diffrn_detector_area_resol_mean     ?
_diffrn_reflns_number     18670
_diffrn_reflns_av_R_equivalents     0.0253
_diffrn_reflns_av_sigmaI/netI     0.0239
_diffrn_reflns_theta_min     1.59
_diffrn_reflns_theta_max     26.00
_diffrn_reflns_theta_full     26.00
_diffrn_measured_fraction_theta_max     0.999
_diffrn_measured_fraction_theta_full     0.999
_diffrn_reflns_limit_h_min     -11
_diffrn_reflns_limit_h_max     11
_diffrn_reflns_limit_k_min     -12
_diffrn_reflns_limit_k_max     12
_diffrn_reflns_limit_l_min     -31
_diffrn_reflns_limit_l_max     31
_diffrn_standards_number     0
_diffrn_standards_interval_count     ?
_diffrn_standards_interval_time     ?
_diffrn_standards_decay_%     ?
_refine_special_details
;
Refinement of <i>F</i>^2^ against ALL reflections. The weighted <i>R</i>-factor
<i>wR</i> and goodness of fit <i>S</i> are based on <i>F</i>^2^, conventional
<i>R</i>-factors <i>R</i> are based on <i>F</i>, with <i>F</i> set to zero for
negative <i>F</i>^2^. The threshold expression of <i>F</i>^2^ >
\s(<i>F</i>^2^) is used only for calculating <i>R</i>-factors(gt) <i>etc</i>.
and is not relevant to the choice of reflections for refinement.
<i>R</i>-factors based on <i>F</i>^2^ are statistically about twice as large
as those based on <i>F</i>, and <i>R</i>- factors based on ALL data will be
even larger.
;
_reflns_number_total     4808
_reflns_number_gt     3858
_reflns_threshold_expression     I>2\s(I)
_refine_ls_structure_factor_coef     Fsqd
_refine_ls_matrix_type     full
_refine_ls_R_factor_all     0.0438
_refine_ls_R_factor_gt     0.0332
_refine_ls_wR_factor_gt     0.0713
_refine_ls_wR_factor_ref     0.0765
_refine_ls_goodness_of_fit_ref     1.042
_refine_ls_restrained_S_all     1.042
_refine_ls_number_reflns     4808
_refine_ls_number_parameters     280
_refine_ls_number_restraints     0
_refine_ls_hydrogen_treatment     constr
_refine_ls_weighting_scheme     calc
_refine_ls_weighting_details
         'calc w=1/[\s^2^(Fo^2^)+(0.0302P)^2^+2.2424P] where P=(Fo^2^+2Fc^2^)/3'
_atom_sites_solution_hydrogens     geom
_atom_sites_solution_primary     direct
_atom_sites_solution_secondary     difmap
_refine_ls_shift/su_max     0.001
_refine_ls_shift/su_mean     0.000
_refine_diff_density_max     0.566
_refine_diff_density_min     -0.340
_refine_ls_extinction_method     none
_refine_ls_extinction_coef     ?
loop_
    _atom_type_symbol
    _atom_type_description
    _atom_type_scat_dispersion_real
    _atom_type_scat_dispersion_imag
    _atom_type_scat_source
    'C' 'C' 0.0033 0.0016
                         'International Tables Vol C Tables 4.2.6.8 and 6.1.1.4'
    'H' 'H' 0.0000 0.0000
                         'International Tables Vol C Tables 4.2.6.8 and 6.1.1.4'
    'N' 'N' 0.0061 0.0033
                         'International Tables Vol C Tables 4.2.6.8 and 6.1.1.4'
    'O' 'O' 0.0106 0.0060
                         'International Tables Vol C Tables 4.2.6.8 and 6.1.1.4'
    'Sn' 'Sn' -0.6537 1.4246
                         'International Tables Vol C Tables 4.2.6.8 and 6.1.1.4'
_computing_data_collection     'SMART (Bruker, 2002)'
_computing_cell_refinement     'SAINT (Bruker, 2002)'
_computing_data_reduction     'SAINT (Bruker, 2002)'
_computing_structure_solution     'SHELXS97 (Sheldrick, 2008)'
_computing_structure_refinement     'SHELXL97 (Sheldrick, 2008)'
_computing_molecular_graphics     'ORTEP-3 for Windows (Farrugia, 1997)'
_computing_publication_material     'SHELXL97 (Sheldrick, 2008)'
loop_
    _atom_site_type_symbol
    _atom_site_label
    _atom_site_fract_x
    _atom_site_fract_y
    _atom_site_fract_z
    _atom_site_U_iso_or_equiv
    _atom_site_adp_type
    _atom_site_calc_flag
    _atom_site_refinement_flags
    _atom_site_occupancy
    _atom_site_disorder_assembly
    _atom_site_disorder_group
    Sn Sn1 0.13269(2) -0.000285(19) 0.145122(7) 0.03534(8) Uani d . 1 . .
    N N1 0.0746(2) 0.2013(2) 0.16634(9) 0.0356(5) Uani d . 1 . .
    O O1 0.0070(2) -0.0239(2) 0.21069(8) 0.0469(5) Uani d . 1 . .
    O O3 0.2487(2) 0.1017(2) 0.09093(8) 0.0438(5) Uani d . 1 . .
    O O4 0.4527(3) 0.1480(2) 0.03098(9) 0.0557(6) Uani d . 1 . .
    O O2 -0.1148(3) 0.0751(2) 0.26995(8) 0.0583(6) Uani d . 1 . .
    C C19 0.2495(3) 0.3275(3) 0.12149(11) 0.0380(7) Uani d . 1 . .
    C C13 0.2988(3) 0.2235(3) 0.09125(11) 0.0369(6) Uani d . 1 . .
    C C25 -0.0502(3) 0.0784(3) 0.23099(12) 0.0431(7) Uani d . 1 . .
    C C14 0.4080(3) 0.2540(3) 0.05838(12) 0.0421(7) Uani d . 1 . .
    C C7 0.3103(3) -0.0932(3) 0.18570(12) 0.0437(7) Uani d . 1 . .
    H H7 0.2734 -0.1674 0.2054 0.052 Uiso calc R 1 . .
    C C21 -0.0371(3) 0.2112(3) 0.20312(11) 0.0405(7) Uani d . 1 . .
    H H21 -0.0090 0.2795 0.2292 0.049 Uiso calc R 1 . .
    C C20 0.1414(3) 0.3096(3) 0.15649(11) 0.0407(7) Uani d . 1 . .
    H H20 0.1160 0.3856 0.1744 0.049 Uiso calc R 1 . .
    C C1 0.0021(3) -0.1073(3) 0.08792(11) 0.0389(7) Uani d . 1 . .
    H H1 -0.0630 -0.0432 0.0703 0.047 Uiso calc R 1 . .
    C C16 0.4606(4) 0.3813(3) 0.05633(13) 0.0515(8) Uani d . 1 . .
    H H16 0.5319 0.3996 0.0347 0.062 Uiso calc R 1 . .
    C C18 0.3057(4) 0.4573(3) 0.11829(13) 0.0513(8) Uani d . 1 . .
    H H18 0.2718 0.5257 0.1384 0.062 Uiso calc R 1 . .
    C C2 -0.0854(4) -0.2153(3) 0.11246(13) 0.0536(8) Uani d . 1 . .
    H H2A -0.0232 -0.2777 0.1316 0.064 Uiso calc R 1 . .
    H H2B -0.1453 -0.1742 0.1368 0.064 Uiso calc R 1 . .
    C C24 -0.2320(4) 0.1559(4) 0.13339(15) 0.0630(10) Uani d . 1 . .
    H H24A -0.2323 0.0666 0.1471 0.095 Uiso calc R 1 . .
    H H24B -0.1710 0.1600 0.1055 0.095 Uiso calc R 1 . .
    H H24C -0.3257 0.1803 0.1206 0.095 Uiso calc R 1 . .
    C C6 0.0909(4) -0.1689(4) 0.04705(13) 0.0544(9) Uani d . 1 . .
    H H6A 0.1404 -0.0984 0.0301 0.065 Uiso calc R 1 . .
    H H6B 0.1605 -0.2282 0.0641 0.065 Uiso calc R 1 . .
    C C17 0.4089(4) 0.4834(3) 0.08615(15) 0.0585(9) Uani d . 1 . .
    H H17 0.4450 0.5695 0.0841 0.070 Uiso calc R 1 . .
    C C5 0.0011(4) -0.2466(4) 0.00641(13) 0.0648(10) Uani d . 1 . .
    H H5A -0.0607 -0.1852 -0.0135 0.078 Uiso calc R 1 . .
    H H5B 0.0614 -0.2891 -0.0174 0.078 Uiso calc R 1 . .
    C C15 0.5593(5) 0.1721(4) -0.00362(16) 0.0716(12) Uani d . 1 . .
    H H15A 0.5818 0.0900 -0.0204 0.107 Uiso calc R 1 . .
    H H15B 0.6418 0.2061 0.0156 0.107 Uiso calc R 1 . .
    H H15C 0.5261 0.2363 -0.0294 0.107 Uiso calc R 1 . .
    C C10 0.6078(4) -0.1408(4) 0.21768(18) 0.0750(12) Uani d . 1 . .
    H H10A 0.6546 -0.0709 0.1994 0.090 Uiso calc R 1 . .
    H H10B 0.6794 -0.1924 0.2376 0.090 Uiso calc R 1 . .
    C C22 -0.1800(3) 0.2520(3) 0.17606(13) 0.0486(8) Uani d . 1 . .
    H H22 -0.2483 0.2490 0.2026 0.058 Uiso calc R 1 . .
    C C23 -0.1805(4) 0.3944(4) 0.15532(16) 0.0703(11) Uani d . 1 . .
    H H23A -0.2718 0.4149 0.1390 0.105 Uiso calc R 1 . .
    H H23B -0.1113 0.4028 0.1303 0.105 Uiso calc R 1 . .
    H H23C -0.1589 0.4553 0.1836 0.105 Uiso calc R 1 . .
    C C3 -0.1757(4) -0.2901(4) 0.07076(15) 0.0634(10) Uani d . 1 . .
    H H3A -0.2281 -0.3597 0.0870 0.076 Uiso calc R 1 . .
    H H3B -0.2427 -0.2287 0.0534 0.076 Uiso calc R 1 . .
    C C8 0.4100(4) -0.1546(4) 0.14941(15) 0.0752(12) Uani d . 1 . .
    H H8A 0.4481 -0.0847 0.1285 0.090 Uiso calc R 1 . .
    H H8B 0.3586 -0.2165 0.1261 0.090 Uiso calc R 1 . .
    C C11 0.5120(5) -0.0791(6) 0.2538(2) 0.1082(19) Uani d . 1 . .
    H H11A 0.5648 -0.0166 0.2765 0.130 Uiso calc R 1 . .
    H H11B 0.4752 -0.1482 0.2754 0.130 Uiso calc R 1 . .
    C C4 -0.0867(4) -0.3524(4) 0.03086(15) 0.0636(10) Uani d . 1 . .
    H H4A -0.0253 -0.4196 0.0475 0.076 Uiso calc R 1 . .
    H H4B -0.1472 -0.3959 0.0040 0.076 Uiso calc R 1 . .
    C C9 0.5308(5) -0.2287(5) 0.17957(18) 0.0885(15) Uani d . 1 . .
    H H9A 0.4934 -0.3044 0.1976 0.106 Uiso calc R 1 . .
    H H9B 0.5951 -0.2626 0.1553 0.106 Uiso calc R 1 . .
    C C12 0.3897(5) -0.0058(5) 0.22460(19) 0.0894(16) Uani d . 1 . .
    H H12A 0.3260 0.0266 0.2494 0.107 Uiso calc R 1 . .
    H H12B 0.4257 0.0711 0.2069 0.107 Uiso calc R 1 . .
loop_
    _atom_site_aniso_label
    _atom_site_aniso_U_11
    _atom_site_aniso_U_22
    _atom_site_aniso_U_33
    _atom_site_aniso_U_12
    _atom_site_aniso_U_13
    _atom_site_aniso_U_23
    Sn1 0.04106(12) 0.03172(11) 0.03376(12) -0.00233(9) 0.00626(8) 0.00054(9)
    N1 0.0449(14) 0.0325(13) 0.0302(12) -0.0001(11) 0.0070(10) 0.0002(10)
    O1 0.0621(14) 0.0376(12) 0.0432(12) 0.0028(10) 0.0181(11) 0.0065(9)
    O3 0.0596(13) 0.0322(11) 0.0419(11) -0.0084(10) 0.0176(10) -0.0006(9)
    O4 0.0687(15) 0.0456(13) 0.0569(14) -0.0032(11) 0.0323(12) 0.0013(11)
    O2 0.0775(16) 0.0562(15) 0.0449(13) 0.0047(13) 0.0294(12) 0.0076(11)
    C19 0.0478(17) 0.0313(15) 0.0347(15) -0.0052(13) 0.0023(13) 0.0023(12)
    C13 0.0415(16) 0.0360(16) 0.0328(15) -0.0029(13) 0.0002(12) 0.0041(12)
    C25 0.0475(17) 0.0476(19) 0.0344(16) 0.0008(15) 0.0036(13) 0.0056(14)
    C14 0.0479(18) 0.0403(17) 0.0389(16) -0.0024(14) 0.0079(14) 0.0069(13)
    C7 0.0422(17) 0.0491(18) 0.0397(17) -0.0025(14) 0.0020(13) 0.0116(14)
    C21 0.0497(18) 0.0377(16) 0.0352(16) 0.0014(14) 0.0111(13) -0.0014(13)
    C20 0.0511(18) 0.0322(16) 0.0390(16) 0.0006(13) 0.0044(14) -0.0040(13)
    C1 0.0394(16) 0.0370(16) 0.0403(16) -0.0031(13) 0.0039(13) -0.0018(13)
    C16 0.053(2) 0.050(2) 0.053(2) -0.0122(16) 0.0121(16) 0.0095(16)
    C18 0.069(2) 0.0362(16) 0.0493(19) -0.0062(16) 0.0094(17) -0.0008(14)
    C2 0.057(2) 0.050(2) 0.056(2) -0.0115(16) 0.0162(16) -0.0037(16)
    C24 0.053(2) 0.065(2) 0.070(2) 0.0019(18) -0.0031(18) 0.005(2)
    C6 0.056(2) 0.062(2) 0.0471(19) -0.0125(17) 0.0121(16) -0.0123(17)
    C17 0.076(2) 0.0365(19) 0.065(2) -0.0181(17) 0.0140(19) 0.0019(16)
    C5 0.078(3) 0.068(3) 0.049(2) -0.011(2) 0.0044(19) -0.0184(18)
    C15 0.083(3) 0.066(3) 0.072(3) -0.005(2) 0.045(2) -0.003(2)
    C10 0.047(2) 0.082(3) 0.095(3) -0.001(2) -0.004(2) 0.014(3)
    C22 0.0503(19) 0.0499(19) 0.0473(18) 0.0109(15) 0.0135(15) 0.0059(15)
    C23 0.075(3) 0.053(2) 0.081(3) 0.019(2) -0.001(2) 0.012(2)
    C3 0.057(2) 0.056(2) 0.077(3) -0.0166(18) 0.0062(19) -0.009(2)
    C8 0.078(3) 0.084(3) 0.061(2) 0.033(2) -0.011(2) -0.021(2)
    C11 0.093(3) 0.133(5) 0.091(3) 0.037(3) -0.045(3) -0.041(3)
    C4 0.071(2) 0.051(2) 0.068(2) -0.0086(19) -0.003(2) -0.0153(19)
    C9 0.072(3) 0.097(4) 0.094(3) 0.036(3) -0.017(2) -0.019(3)
    C12 0.085(3) 0.097(4) 0.082(3) 0.026(3) -0.026(2) -0.044(3)
_geom_special_details
;
All e.s.d.'s (except the e.s.d. in the dihedral angle between two l.s. planes)
are estimated using the full covariance matrix. The cell e.s.d.'s are taken
into account individually in the estimation of e.s.d.'s in distances, angles
and torsion angles; correlations between e.s.d.'s in cell parameters are only
used when they are defined by crystal symmetry. An approximate (isotropic)
treatment of cell e.s.d.'s is used for estimating e.s.d.'s involving l.s.
planes.
;
loop_
    _geom_bond_atom_site_label_1
    _geom_bond_atom_site_label_2
    _geom_bond_site_symmetry_2
    _geom_bond_distance
    _geom_bond_publ_flag
    Sn1 O3 . 2.1085(19) y
    Sn1 C7 . 2.135(3) y
    Sn1 C1 . 2.142(3) y
    Sn1 O1 . 2.157(2) y
    Sn1 N1 . 2.172(2) y
    N1 C20 . 1.292(4) ?
    N1 C21 . 1.481(3) ?
    O1 C25 . 1.289(4) ?
    O3 C13 . 1.309(3) ?
    O4 C14 . 1.360(4) ?
    O4 C15 . 1.422(4) ?
    O2 C25 . 1.217(4) ?
    C19 C13 . 1.402(4) ?
    C19 C18 . 1.409(4) ?
    C19 C20 . 1.431(4) ?
    C13 C14 . 1.424(4) ?
    C25 C21 . 1.520(4) ?
    C14 C16 . 1.370(4) ?
    C7 C12 . 1.492(5) ?
    C7 C8 . 1.512(5) ?
    C7 H7 . 0.9800 ?
    C21 C22 . 1.538(4) ?
    C21 H21 . 0.9800 ?
    C20 H20 . 0.9300 ?
    C1 C6 . 1.530(4) ?
    C1 C2 . 1.530(4) ?
    C1 H1 . 0.9800 ?
    C16 C17 . 1.390(5) ?
    C16 H16 . 0.9300 ?
    C18 C17 . 1.359(5) ?
    C18 H18 . 0.9300 ?
    C2 C3 . 1.522(5) ?
    C2 H2A . 0.9700 ?
    C2 H2B . 0.9700 ?
    C24 C22 . 1.515(5) ?
    C24 H24A . 0.9600 ?
    C24 H24B . 0.9600 ?
    C24 H24C . 0.9600 ?
    C6 C5 . 1.516(4) ?
    C6 H6A . 0.9700 ?
    C6 H6B . 0.9700 ?
    C17 H17 . 0.9300 ?
    C5 C4 . 1.515(5) ?
    C5 H5A . 0.9700 ?
    C5 H5B . 0.9700 ?
    C15 H15A . 0.9600 ?
    C15 H15B . 0.9600 ?
    C15 H15C . 0.9600 ?
    C10 C9 . 1.472(6) ?
    C10 C11 . 1.487(6) ?
    C10 H10A . 0.9700 ?
    C10 H10B . 0.9700 ?
    C22 C23 . 1.521(5) ?
    C22 H22 . 0.9800 ?
    C23 H23A . 0.9600 ?
    C23 H23B . 0.9600 ?
    C23 H23C . 0.9600 ?
    C3 C4 . 1.516(5) ?
    C3 H3A . 0.9700 ?
    C3 H3B . 0.9700 ?
    C8 C9 . 1.531(5) ?
    C8 H8A . 0.9700 ?
    C8 H8B . 0.9700 ?
    C11 C12 . 1.527(6) ?
    C11 H11A . 0.9700 ?
    C11 H11B . 0.9700 ?
    C4 H4A . 0.9700 ?
    C4 H4B . 0.9700 ?
    C9 H9A . 0.9700 ?
    C9 H9B . 0.9700 ?
    C12 H12A . 0.9700 ?
    C12 H12B . 0.9700 ?
loop_
    _geom_angle_atom_site_label_1
    _geom_angle_atom_site_label_2
    _geom_angle_atom_site_label_3
    _geom_angle_site_symmetry_1
    _geom_angle_site_symmetry_3
    _geom_angle
    _geom_angle_publ_flag
    O3 Sn1 C7 . . 95.63(10) y
    O3 Sn1 C1 . . 95.31(9) y
    C7 Sn1 C1 . . 121.20(12) y
    O3 Sn1 O1 . . 157.22(8) y
    C7 Sn1 O1 . . 92.06(10) y
    C1 Sn1 O1 . . 98.96(10) y
    O3 Sn1 N1 . . 82.79(8) y
    C7 Sn1 N1 . . 119.27(11) y
    C1 Sn1 N1 . . 119.38(10) y
    O1 Sn1 N1 . . 74.75(8) y
    C20 N1 C21 . . 117.3(2) ?
    C20 N1 Sn1 . . 126.18(19) ?
    C21 N1 Sn1 . . 115.66(17) ?
    C25 O1 Sn1 . . 120.55(19) ?
    C13 O3 Sn1 . . 130.97(18) ?
    C14 O4 C15 . . 117.4(3) ?
    C13 C19 C18 . . 120.4(3) ?
    C13 C19 C20 . . 123.1(3) ?
    C18 C19 C20 . . 116.6(3) ?
    O3 C13 C19 . . 123.8(3) ?
    O3 C13 C14 . . 118.6(3) ?
    C19 C13 C14 . . 117.6(3) ?
    O2 C25 O1 . . 124.7(3) ?
    O2 C25 C21 . . 118.6(3) ?
    O1 C25 C21 . . 116.7(3) ?
    O4 C14 C16 . . 125.1(3) ?
    O4 C14 C13 . . 114.4(3) ?
    C16 C14 C13 . . 120.5(3) ?
    C12 C7 C8 . . 110.1(3) ?
    C12 C7 Sn1 . . 114.7(2) ?
    C8 C7 Sn1 . . 112.7(2) ?
    C12 C7 H7 . . 106.3 ?
    C8 C7 H7 . . 106.3 ?
    Sn1 C7 H7 . . 106.3 ?
    N1 C21 C25 . . 109.4(2) ?
    N1 C21 C22 . . 112.5(2) ?
    C25 C21 C22 . . 110.1(3) ?
    N1 C21 H21 . . 108.2 ?
    C25 C21 H21 . . 108.2 ?
    C22 C21 H21 . . 108.2 ?
    N1 C20 C19 . . 128.2(3) ?
    N1 C20 H20 . . 115.9 ?
    C19 C20 H20 . . 115.9 ?
    C6 C1 C2 . . 110.3(3) ?
    C6 C1 Sn1 . . 110.57(19) ?
    C2 C1 Sn1 . . 112.0(2) ?
    C6 C1 H1 . . 107.9 ?
    C2 C1 H1 . . 107.9 ?
    Sn1 C1 H1 . . 107.9 ?
    C14 C16 C17 . . 121.0(3) ?
    C14 C16 H16 . . 119.5 ?
    C17 C16 H16 . . 119.5 ?
    C17 C18 C19 . . 120.6(3) ?
    C17 C18 H18 . . 119.7 ?
    C19 C18 H18 . . 119.7 ?
    C3 C2 C1 . . 110.6(3) ?
    C3 C2 H2A . . 109.5 ?
    C1 C2 H2A . . 109.5 ?
    C3 C2 H2B . . 109.5 ?
    C1 C2 H2B . . 109.5 ?
    H2A C2 H2B . . 108.1 ?
    C22 C24 H24A . . 109.5 ?
    C22 C24 H24B . . 109.5 ?
    H24A C24 H24B . . 109.5 ?
    C22 C24 H24C . . 109.5 ?
    H24A C24 H24C . . 109.5 ?
    H24B C24 H24C . . 109.5 ?
    C5 C6 C1 . . 111.6(3) ?
    C5 C6 H6A . . 109.3 ?
    C1 C6 H6A . . 109.3 ?
    C5 C6 H6B . . 109.3 ?
    C1 C6 H6B . . 109.3 ?
    H6A C6 H6B . . 108.0 ?
    C18 C17 C16 . . 119.9(3) ?
    C18 C17 H17 . . 120.0 ?
    C16 C17 H17 . . 120.0 ?
    C4 C5 C6 . . 111.8(3) ?
    C4 C5 H5A . . 109.3 ?
    C6 C5 H5A . . 109.3 ?
    C4 C5 H5B . . 109.3 ?
    C6 C5 H5B . . 109.3 ?
    H5A C5 H5B . . 107.9 ?
    O4 C15 H15A . . 109.5 ?
    O4 C15 H15B . . 109.5 ?
    H15A C15 H15B . . 109.5 ?
    O4 C15 H15C . . 109.5 ?
    H15A C15 H15C . . 109.5 ?
    H15B C15 H15C . . 109.5 ?
    C9 C10 C11 . . 111.5(4) ?
    C9 C10 H10A . . 109.3 ?
    C11 C10 H10A . . 109.3 ?
    C9 C10 H10B . . 109.3 ?
    C11 C10 H10B . . 109.3 ?
    H10A C10 H10B . . 108.0 ?
    C24 C22 C23 . . 110.3(3) ?
    C24 C22 C21 . . 113.0(3) ?
    C23 C22 C21 . . 112.7(3) ?
    C24 C22 H22 . . 106.8 ?
    C23 C22 H22 . . 106.8 ?
    C21 C22 H22 . . 106.8 ?
    C22 C23 H23A . . 109.5 ?
    C22 C23 H23B . . 109.5 ?
    H23A C23 H23B . . 109.5 ?
    C22 C23 H23C . . 109.5 ?
    H23A C23 H23C . . 109.5 ?
    H23B C23 H23C . . 109.5 ?
    C4 C3 C2 . . 111.4(3) ?
    C4 C3 H3A . . 109.3 ?
    C2 C3 H3A . . 109.3 ?
    C4 C3 H3B . . 109.3 ?
    C2 C3 H3B . . 109.3 ?
    H3A C3 H3B . . 108.0 ?
    C7 C8 C9 . . 111.5(3) ?
    C7 C8 H8A . . 109.3 ?
    C9 C8 H8A . . 109.3 ?
    C7 C8 H8B . . 109.3 ?
    C9 C8 H8B . . 109.3 ?
    H8A C8 H8B . . 108.0 ?
    C10 C11 C12 . . 112.0(4) ?
    C10 C11 H11A . . 109.2 ?
    C12 C11 H11A . . 109.2 ?
    C10 C11 H11B . . 109.2 ?
    C12 C11 H11B . . 109.2 ?
    H11A C11 H11B . . 107.9 ?
    C5 C4 C3 . . 110.5(3) ?
    C5 C4 H4A . . 109.5 ?
    C3 C4 H4A . . 109.5 ?
    C5 C4 H4B . . 109.5 ?
    C3 C4 H4B . . 109.5 ?
    H4A C4 H4B . . 108.1 ?
    C10 C9 C8 . . 111.6(4) ?
    C10 C9 H9A . . 109.3 ?
    C8 C9 H9A . . 109.3 ?
    C10 C9 H9B . . 109.3 ?
    C8 C9 H9B . . 109.3 ?
    H9A C9 H9B . . 108.0 ?
    C7 C12 C11 . . 112.3(4) ?
    C7 C12 H12A . . 109.1 ?
    C11 C12 H12A . . 109.1 ?
    C7 C12 H12B . . 109.1 ?
    C11 C12 H12B . . 109.1 ?
    H12A C12 H12B . . 107.9 ?
loop_
    _geom_torsion_atom_site_label_1
    _geom_torsion_atom_site_label_2
    _geom_torsion_atom_site_label_3
    _geom_torsion_atom_site_label_4
    _geom_torsion_site_symmetry_1
    _geom_torsion_site_symmetry_2
    _geom_torsion_site_symmetry_3
    _geom_torsion_site_symmetry_4
    _geom_torsion
    _geom_torsion_publ_flag
    O3 Sn1 N1 C20 . . . . -20.0(2) ?
    C7 Sn1 N1 C20 . . . . 72.5(3) ?
    C1 Sn1 N1 C20 . . . . -112.0(3) ?
    O1 Sn1 N1 C20 . . . . 156.2(3) ?
    O3 Sn1 N1 C21 . . . . 171.3(2) ?
    C7 Sn1 N1 C21 . . . . -96.3(2) ?
    C1 Sn1 N1 C21 . . . . 79.2(2) ?
    O1 Sn1 N1 C21 . . . . -12.62(19) ?
    O3 Sn1 O1 C25 . . . . 13.5(4) ?
    C7 Sn1 O1 C25 . . . . 123.3(2) ?
    C1 Sn1 O1 C25 . . . . -114.6(2) ?
    N1 Sn1 O1 C25 . . . . 3.5(2) ?
    C7 Sn1 O3 C13 . . . . -94.7(3) ?
    C1 Sn1 O3 C13 . . . . 143.1(3) ?
    O1 Sn1 O3 C13 . . . . 14.4(4) ?
    N1 Sn1 O3 C13 . . . . 24.1(3) ?
    Sn1 O3 C13 C19 . . . . -20.1(4) ?
    Sn1 O3 C13 C14 . . . . 161.1(2) ?
    C18 C19 C13 O3 . . . . -177.8(3) ?
    C20 C19 C13 O3 . . . . 2.0(5) ?
    C18 C19 C13 C14 . . . . 1.0(4) ?
    C20 C19 C13 C14 . . . . -179.3(3) ?
    Sn1 O1 C25 O2 . . . . -175.0(3) ?
    Sn1 O1 C25 C21 . . . . 6.1(4) ?
    C15 O4 C14 C16 . . . . -2.0(5) ?
    C15 O4 C14 C13 . . . . 178.5(3) ?
    O3 C13 C14 O4 . . . . -2.4(4) ?
    C19 C13 C14 O4 . . . . 178.8(3) ?
    O3 C13 C14 C16 . . . . 178.0(3) ?
    C19 C13 C14 C16 . . . . -0.8(4) ?
    O3 Sn1 C7 C12 . . . . 80.8(3) ?
    C1 Sn1 C7 C12 . . . . -179.5(3) ?
    O1 Sn1 C7 C12 . . . . -77.7(3) ?
    N1 Sn1 C7 C12 . . . . -4.0(3) ?
    O3 Sn1 C7 C8 . . . . -46.1(3) ?
    C1 Sn1 C7 C8 . . . . 53.6(3) ?
    O1 Sn1 C7 C8 . . . . 155.4(3) ?
    N1 Sn1 C7 C8 . . . . -131.0(3) ?
    C20 N1 C21 C25 . . . . -151.0(3) ?
    Sn1 N1 C21 C25 . . . . 18.8(3) ?
    C20 N1 C21 C22 . . . . 86.3(3) ?
    Sn1 N1 C21 C22 . . . . -103.9(2) ?
    O2 C25 C21 N1 . . . . 164.9(3) ?
    O1 C25 C21 N1 . . . . -16.1(4) ?
    O2 C25 C21 C22 . . . . -70.9(4) ?
    O1 C25 C21 C22 . . . . 108.0(3) ?
    C21 N1 C20 C19 . . . . -177.8(3) ?
    Sn1 N1 C20 C19 . . . . 13.6(5) ?
    C13 C19 C20 N1 . . . . 0.6(5) ?
    C18 C19 C20 N1 . . . . -179.7(3) ?
    O3 Sn1 C1 C6 . . . . 46.7(2) ?
    C7 Sn1 C1 C6 . . . . -53.2(3) ?
    O1 Sn1 C1 C6 . . . . -151.1(2) ?
    N1 Sn1 C1 C6 . . . . 131.4(2) ?
    O3 Sn1 C1 C2 . . . . 170.2(2) ?
    C7 Sn1 C1 C2 . . . . 70.4(2) ?
    O1 Sn1 C1 C2 . . . . -27.6(2) ?
    N1 Sn1 C1 C2 . . . . -105.1(2) ?
    O4 C14 C16 C17 . . . . -179.5(3) ?
    C13 C14 C16 C17 . . . . 0.0(5) ?
    C13 C19 C18 C17 . . . . -0.4(5) ?
    C20 C19 C18 C17 . . . . 179.8(3) ?
    C6 C1 C2 C3 . . . . -55.8(4) ?
    Sn1 C1 C2 C3 . . . . -179.4(2) ?
    C2 C1 C6 C5 . . . . 54.9(4) ?
    Sn1 C1 C6 C5 . . . . 179.3(3) ?
    C19 C18 C17 C16 . . . . -0.4(6) ?
    C14 C16 C17 C18 . . . . 0.6(6) ?
    C1 C6 C5 C4 . . . . -55.1(4) ?
    N1 C21 C22 C24 . . . . 58.4(4) ?
    C25 C21 C22 C24 . . . . -63.9(3) ?
    N1 C21 C22 C23 . . . . -67.5(4) ?
    C25 C21 C22 C23 . . . . 170.2(3) ?
    C1 C2 C3 C4 . . . . 57.4(4) ?
    C12 C7 C8 C9 . . . . 54.6(5) ?
    Sn1 C7 C8 C9 . . . . -176.1(3) ?
    C9 C10 C11 C12 . . . . -54.3(6) ?
    C6 C5 C4 C3 . . . . 55.4(4) ?
    C2 C3 C4 C5 . . . . -56.7(4) ?
    C11 C10 C9 C8 . . . . 55.3(6) ?
    C7 C8 C9 C10 . . . . -56.0(5) ?
    C8 C7 C12 C11 . . . . -53.9(5) ?
    Sn1 C7 C12 C11 . . . . 177.8(4) ?
    C10 C11 C12 C7 . . . . 54.3(7) ?
