# Supplementary material for: Dicyclo­hexyl[N-(3-meth­oxy-2-oxido­benzyl­idene)valinato-κ3 O,N,O′]tin(IV)
Source: Acta Crystallogr Sect E Struct Rep Online. 2009 Mar 14;65(Pt 4):m398–9. doi: 10.1107/S1600536809008393 (PMC2968808; doi:10.1107/S1600536809008393)
Supplement: Supplementary file 2 [file e-65-0m398-Isup2.hkl]

#
# h,k,l, Fc-squared, Fo-squared, sigma(Fo-squared) and status flag
#
data_I
_shelx_title ' t070503m in P2(1)/c'
_shelx_refln_list_code          4
_shelx_F_calc_maximum      327.89
_exptl_crystal_F_000      1104.00
_reflns_d_resolution_high  0.8107
 
loop_
 _symmetry_equiv_pos_as_xyz
 'x, y, z'
 '-x, y+1/2, -z+1/2'
 '-x, -y, -z'
 'x, -y-1/2, z-1/2'
 
_cell_length_a     9.5354
_cell_length_b    10.0011
_cell_length_c    25.7662
_cell_angle_alpha  90.000
_cell_angle_beta   94.345
_cell_angle_gamma  90.000
 
_shelx_F_squared_multiplier     1.000
 
loop_
 _refln_index_h
 _refln_index_k
 _refln_index_l
 _refln_F_squared_calc
 _refln_F_squared_meas
 _refln_F_squared_sigma
 _refln_observed_status
   1   0   0    25719.48    26759.26    360.87 o
   2   0   0     9863.00    10421.58    172.69 o
   3   0   0    16709.68    17208.87    427.36 o
   4   0   0    10579.42    10917.17    197.28 o
   5   0   0     2307.94     2181.88     52.40 o
   6   0   0       45.07       46.02      7.25 o
   7   0   0     8595.53     8507.88    173.58 o
   8   0   0     3187.18     2962.06     83.63 o
   9   0   0      330.49      406.19     42.59 o
  10   0   0      102.77      130.95     22.67 o
  11   0   0      771.44      796.45     46.71 o
   1   1   0     2453.53     2560.10     27.47 o
   2   1   0      474.34      494.62     10.91 o
   3   1   0      742.56      767.73     16.48 o
   4   1   0        4.23       -2.86      2.86 o
   5   1   0      510.14      530.81     13.41 o
   6   1   0      611.95      673.54     15.43 o
   7   1   0      131.79      143.63     14.49 o
   8   1   0       27.34       35.59      9.08 o
   9   1   0        0.25       14.33      8.04 o
  10   1   0       87.01      123.88     23.80 o
  11   1   0        3.97       -0.54      8.80 o
   0   2   0     4312.40     5120.94     75.17 o
   1   2   0     6051.87     6492.38     66.38 o
   2   2   0      544.40      464.64     10.07 o
   3   2   0     5497.62     5617.06     60.97 o
   4   2   0    14900.58    14952.90    149.74 o
   5   2   0     2755.06     2758.32     37.16 o
   6   2   0     1352.20     1275.32     23.12 o
   7   2   0     5870.11     5506.46    152.23 o
   8   2   0     4689.38     4733.20     82.64 o
   9   2   0      514.79      508.27     26.74 o
  10   2   0      291.90      354.10     24.88 o
  11   2   0     1024.41     1138.93     39.92 o
   1   3   0     1564.92     1583.39     22.21 o
   2   3   0     1578.16     1703.09     26.86 o
   3   3   0     1192.94     1127.45     19.33 o
   4   3   0      382.61      483.98     12.91 o
   5   3   0      167.54      172.16      9.50 o
   6   3   0       48.23       40.12      6.24 o
   7   3   0        3.70       16.43      7.02 o
   8   3   0       23.81       27.75      8.76 o
   9   3   0      108.53      144.88     16.55 o
  10   3   0        0.01        3.30      8.44 o
  11   3   0        0.06       -1.01      9.33 o
   0   4   0    17265.50    18155.51    253.36 o
   1   4   0    14319.95    14581.67    146.35 o
   2   4   0        9.61       31.80      6.59 o
   3   4   0     3435.55     3315.54     42.97 o
   4   4   0    13890.31    14020.48    145.04 o
   5   4   0      968.42      971.12     21.11 o
   6   4   0     1634.69     1573.48     34.07 o
   7   4   0     4487.66     4433.01     76.40 o
   8   4   0     2091.71     1950.11     52.52 o
   9   4   0       26.24       37.71     10.71 o
  10   4   0       70.56      112.50     23.76 o
  11   4   0      713.00      748.14     51.64 o
   1   5   0        2.91       15.37      4.72 o
   2   5   0     1313.75     1351.75     23.98 o
   3   5   0       55.24       59.45      6.91 o
   4   5   0       15.32       13.72      7.15 o
   5   5   0       26.19       13.19      5.71 o
   6   5   0        5.16        0.60      5.34 o
   7   5   0       24.11       13.88      7.89 o
   8   5   0        0.49       10.13      9.21 o
   9   5   0      167.03      193.37     29.14 o
  10   5   0        8.67        2.12     14.03 o
   0   6   0     9580.50     9399.75    145.84 o
   1   6   0     2855.14     2928.80     41.32 o
   2   6   0        4.37       14.34      4.52 o
   3   6   0     6156.31     6290.74     75.81 o
   4   6   0     9557.15     9232.15    114.55 o
   5   6   0     1022.01     1041.95     26.86 o
   6   6   0        6.45        7.72      6.42 o
   7   6   0     2150.39     2038.89     72.05 o
   8   6   0     2254.60     2224.19     79.19 o
   9   6   0      256.01      335.47     37.33 o
  10   6   0      290.06      299.14     37.36 o
   1   7   0       96.20      105.85      8.96 o
   2   7   0      283.50      304.55     16.18 o
   3   7   0        2.81        5.85      6.32 o
   4   7   0       39.46       29.32      7.96 o
   5   7   0      151.56      163.69     16.37 o
   6   7   0       12.81        6.12      8.21 o
   7   7   0       56.40       56.84     17.21 o
   8   7   0        4.01        5.42     13.72 o
   9   7   0       21.16       30.90     23.69 o
   0   8   0     7237.36     7169.38    153.55 o
   1   8   0     1117.94     1118.44     41.06 o
   2   8   0        1.67        7.50      6.95 o
   3   8   0     2695.00     2541.72     47.72 o
   4   8   0     2599.89     2561.60     55.17 o
   5   8   0       44.95       93.33     12.91 o
   6   8   0      334.53      336.64     25.74 o
   7   8   0     1646.53     1642.62    254.90 o
   8   8   0     1111.27     1171.69     83.97 o
   1   9   0        0.45       -0.77      9.61 o
   2   9   0      277.31      294.14     21.47 o
   3   9   0      246.34      261.09     23.91 o
   4   9   0       16.25       23.74      9.25 o
   5   9   0       47.34       70.40     12.62 o
   6   9   0       12.87       25.59     12.25 o
   7   9   0        0.77        3.04     13.86 o
   8   9   0        1.56       10.10     22.47 o
   0  10   0     3891.10     3933.12    147.66 o
   1  10   0     2556.25     2486.78     67.50 o
   2  10   0       42.26       55.22     14.21 o
   3  10   0     1320.78     1278.19     46.72 o
   4  10   0     1883.03     1798.68     70.46 o
   5  10   0      512.09      524.05     34.75 o
   6  10   0      161.02      204.73     22.62 o
   1  11   0       73.59       66.62     18.48 o
   2  11   0       46.48       47.21     13.85 o
   3  11   0       19.55       25.54     12.90 o
   4  11   0        1.42        3.73     11.48 o
   5  11   0        4.87       25.16     20.74 o
   0  12   0     1501.78     1638.80    103.28 o
   1  12   0      405.07      446.58     44.15 o
   2  12   0       45.25       72.27     19.61 o
 -11   1   1      139.97      170.92     18.99 o
 -10   1   1      246.65      302.58     22.62 o
  -9   1   1     2417.97     2305.57     53.02 o
  -8   1   1     3922.34     3832.11     70.12 o
  -7   1   1      522.25      466.42     24.75 o
  -6   1   1     3159.00     3130.60     45.01 o
  -5   1   1    11942.80    11900.92    122.66 o
  -4   1   1     6646.43     6546.21     70.51 o
  -3   1   1       10.09       -0.15      3.08 o
  -2   1   1    14595.78    15368.39    160.85 o
  -1   1   1    36307.93    35802.33    339.99 o
   0   1   1    21977.36    23003.81    238.05 o
   1   1   1      221.68      189.25      5.08 o
   2   1   1     9796.84    10291.84    101.31 o
   3   1   1     9672.90     9803.58     98.61 o
   4   1   1      858.67      862.29     14.99 o
   5   1   1     3130.97     3115.81     39.36 o
   6   1   1     5676.86     5558.66     64.91 o
   7   1   1     4373.01     4361.11     84.05 o
   8   1   1      362.63      367.09     21.87 o
   9   1   1      237.36      226.32     18.88 o
  10   1   1     1331.21     1370.10     41.95 o
  11   1   1      487.97      532.55     31.65 o
 -11   2   1        4.07       -8.38      8.38 o
 -10   2   1       26.54       33.58     10.76 o
  -9   2   1        0.82        4.06      7.41 o
  -8   2   1        9.47       12.75     10.08 o
  -7   2   1      226.40      259.15     23.70 o
  -6   2   1      544.17      513.66     14.21 o
  -5   2   1      236.41      226.06      9.52 o
  -4   2   1       80.56       87.61      5.94 o
  -3   2   1      405.45      372.62      9.55 o
  -2   2   1        6.71        5.94      2.47 o
  -1   2   1    11534.35    11453.40    112.47 o
   0   2   1     3896.05     3848.75     41.18 o
   1   2   1      994.85     1060.79     15.91 o
   2   2   1      339.01      266.50      9.95 o
   3   2   1      654.43      659.42     17.44 o
   4   2   1       34.97       24.80      4.13 o
   5   2   1       65.72       82.44      6.22 o
   6   2   1      370.02      384.73     12.19 o
   7   2   1      219.39      247.84     17.19 o
   8   2   1       11.10        3.31      7.62 o
   9   2   1        4.74       10.76      8.23 o
  10   2   1      100.99      118.77     15.63 o
  11   2   1        0.80        2.84      9.86 o
 -11   3   1       92.82       79.88     18.43 o
 -10   3   1      225.97      264.63     21.50 o
  -9   3   1     2713.61     2739.54     60.69 o
  -8   3   1     3836.99     3930.51     82.03 o
  -7   3   1       30.98       39.54      8.99 o
  -6   3   1      493.33      536.66     15.26 o
  -5   3   1    10572.55    10105.98    108.38 o
  -4   3   1     9774.38     9756.52    103.06 o
  -3   3   1      472.15      545.88     17.47 o
  -2   3   1     6737.30     7108.35     75.36 o
  -1   3   1    42237.76    42770.30    425.45 o
   0   3   1      432.41      448.58     10.70 o
   1   3   1      111.92       88.98      6.44 o
   2   3   1    21766.49    22496.98    218.46 o
   3   3   1    19794.89    20365.54    200.12 o
   4   3   1     2064.38     2065.75     30.25 o
   5   3   1     1625.71     1474.10     25.38 o
   6   3   1     7758.79     7606.23     86.86 o
   7   3   1     4370.49     4239.69     73.63 o
   8   3   1      384.05      385.56     34.59 o
   9   3   1     1790.94     1734.20     46.05 o
  10   3   1     1876.78     1761.69     48.52 o
  11   3   1      577.15      631.52     34.18 o
 -11   4   1        3.01       28.75     15.96 o
 -10   4   1       25.13       15.83     14.60 o
  -9   4   1       33.72       19.85      9.60 o
  -8   4   1      112.91      115.43     13.37 o
  -7   4   1      186.55      161.91     16.96 o
  -6   4   1      763.12      701.27     18.54 o
  -5   4   1       19.88       18.94      5.13 o
  -4   4   1       91.74       92.30      7.58 o
  -3   4   1      184.65      192.72      9.25 o
  -2   4   1     1258.07     1313.77     21.74 o
  -1   4   1      522.51      616.92     20.15 o
   0   4   1       83.96       96.58      6.06 o
   1   4   1      946.96      916.39     17.04 o
   2   4   1      161.03      165.70      8.52 o
   3   4   1     1050.62     1136.64     21.13 o
   4   4   1     1765.80     1829.83     29.56 o
   5   4   1       30.99       22.30      5.74 o
   6   4   1      230.70      217.77     11.99 o
   7   4   1      133.65      148.24     14.77 o
   8   4   1      100.46      100.97     13.43 o
   9   4   1       39.91       31.70     10.22 o
  10   4   1       18.67       28.37     14.79 o
  11   4   1        9.16       15.31     22.42 o
 -10   5   1      110.72      109.39     22.73 o
  -9   5   1     1357.97     1437.32     87.42 o
  -8   5   1      953.95      935.18     47.71 o
  -7   5   1        1.12       -6.69      7.30 o
  -6   5   1     1627.48     1571.79     34.87 o
  -5   5   1    10883.49    10735.91    118.04 o
  -4   5   1     5439.41     5225.53     70.31 o
  -3   5   1      436.66      473.54     13.94 o
  -2   5   1    14522.20    15232.20    155.89 o
  -1   5   1    12069.93    11935.92    124.31 o
   0   5   1     6680.40     6960.27     77.66 o
   1   5   1        9.35        6.65      4.80 o
   2   5   1     5948.08     5814.61     68.06 o
   3   5   1    18216.95    18498.46    187.57 o
   4   5   1     3976.81     3839.34     51.30 o
   5   5   1      304.38      292.19     13.69 o
   6   5   1     3235.24     3218.86     50.87 o
   7   5   1     2326.21     2246.15     49.83 o
   8   5   1       21.96       26.64      9.22 o
   9   5   1      253.46      290.87     32.16 o
  10   5   1      649.49      752.11     54.23 o
 -10   6   1       32.04       61.66     18.60 o
  -9   6   1        0.23       16.81     14.56 o
  -8   6   1        0.22       -3.35     12.20 o
  -7   6   1       17.11       21.19     14.48 o
  -6   6   1        0.08        2.66      6.14 o
  -5   6   1       65.79       62.31      9.29 o
  -4   6   1      612.60      575.15     26.84 o
  -3   6   1      100.87      119.56      9.20 o
  -2   6   1        0.10        4.64      4.39 o
  -1   6   1      267.70      320.00     11.67 o
   0   6   1        4.84        5.14      3.95 o
   1   6   1       40.95       32.66      5.79 o
   2   6   1      227.10      255.28     12.10 o
   3   6   1      217.41      207.09     11.77 o
   4   6   1      217.31      224.82     12.73 o
   5   6   1       50.15       72.43      8.89 o
   6   6   1       29.08       26.56      7.96 o
   7   6   1       54.81       61.67     13.30 o
   8   6   1      232.04      334.35     49.91 o
   9   6   1       60.22       79.13     24.91 o
  10   6   1        2.83       57.38     20.43 o
  -9   7   1     1413.17     1403.89     92.10 o
  -8   7   1     1234.18     1337.17     61.68 o
  -7   7   1      348.21      366.77     35.89 o
  -6   7   1      725.41      709.00     27.60 o
  -5   7   1     2244.78     2220.10     50.13 o
  -4   7   1     2921.46     2721.95     76.78 o
  -3   7   1       43.45       32.60      7.47 o
  -2   7   1     5988.87     6233.75     85.02 o
  -1   7   1     6540.41     6607.25     97.46 o
   0   7   1     2754.57     2789.71     41.77 o
   1   7   1      620.67      607.10     17.17 o
   2   7   1     7110.61     7199.65     86.01 o
   3   7   1    12482.76    12250.86    147.74 o
   4   7   1     1424.95     1365.77     32.00 o
   5   7   1      860.37      842.05     28.05 o
   6   7   1     3382.39     3281.58     56.77 o
   7   7   1     1881.61     1887.38     71.09 o
   8   7   1      129.90      144.83     25.63 o
   9   7   1      400.99      432.99     42.50 o
  -8   8   1        2.90        8.10     14.59 o
  -7   8   1      115.25      122.93     24.19 o
  -6   8   1        8.46       18.53      9.08 o
  -5   8   1        6.35       18.47      8.96 o
  -4   8   1       44.12       43.38     14.95 o
  -3   8   1      274.31      294.14     20.39 o
  -2   8   1        0.45       -5.94      5.94 o
  -1   8   1       68.33       62.04      9.32 o
   0   8   1      467.67      461.49     36.45 o
   1   8   1     1141.77     1136.11     33.14 o
   2   8   1      101.21       89.84     10.73 o
   3   8   1      109.17      123.62     13.98 o
   4   8   1      178.84      189.91     19.87 o
   5   8   1      200.97      205.28     17.89 o
   6   8   1       40.46       44.69     10.62 o
   7   8   1       31.82       26.18     14.56 o
   8   8   1        0.85       10.61     16.25 o
  -8   9   1      986.65     1057.12     57.14 o
  -7   9   1       84.89       70.44     19.76 o
  -6   9   1      637.17      666.37     29.58 o
  -5   9   1     3174.23     3148.39     67.24 o
  -4   9   1      846.10      863.39     31.27 o
  -3   9   1        0.38        7.28      7.47 o
  -2   9   1     1541.23     1416.50     47.00 o
  -1   9   1     8530.21     8136.38    123.82 o
   0   9   1     2075.50     1999.62     48.05 o
   1   9   1      219.19      217.96     19.42 o
   2   9   1     4108.69     3912.18     73.69 o
   3   9   1      943.10      914.61     37.13 o
   4   9   1      244.65      313.61     35.60 o
   5   9   1      125.82      171.44     17.09 o
   6   9   1     1665.77     1603.80     45.20 o
   7   9   1     1134.20     1184.83     85.04 o
  -6  10   1        0.04       13.87     16.45 o
  -5  10   1       55.88       84.30     17.27 o
  -4  10   1       22.17        6.06     10.11 o
  -3  10   1        3.75       21.09     11.13 o
  -2  10   1      186.58      144.63     19.63 o
  -1  10   1      107.85      124.52     22.00 o
   0  10   1       65.47       65.73     15.69 o
   1  10   1        0.13        9.35     10.29 o
   2  10   1       52.18       43.15     13.90 o
   3  10   1       14.38       44.65     12.86 o
   4  10   1       42.84       55.79     13.94 o
   5  10   1        5.40       10.27     10.39 o
   6  10   1       18.41       28.04     17.46 o
  -5  11   1     1072.08     1136.37     52.68 o
  -4  11   1      597.05      695.78     53.11 o
  -3  11   1        0.87       16.05     11.75 o
  -2  11   1      714.08      740.99     37.16 o
  -1  11   1     2176.09     2225.52     65.88 o
   0  11   1      771.38      757.20     46.80 o
   1  11   1       59.42      144.03     26.05 o
   2  11   1     1032.04     1088.70     55.78 o
   3  11   1     1327.16     1275.64     63.80 o
   4  11   1      314.26      355.22     30.16 o
   5  11   1      102.01      105.94     18.32 o
  -2  12   1       19.17       18.29     16.21 o
  -1  12   1       11.69       21.68     16.32 o
   0  12   1       94.83      140.75     25.60 o
   1  12   1       38.32       84.10     24.30 o
   2  12   1        8.75        4.03     14.03 o
 -11   0   2      549.94      555.33     44.35 o
 -10   0   2     2007.34     2215.08     77.14 o
  -9   0   2     2836.09     2724.64     82.99 o
  -8   0   2       72.13       95.74     16.94 o
  -7   0   2     3561.90     3647.91     90.94 o
  -6   0   2    24527.98    24925.16    348.38 o
  -5   0   2     3175.53     2901.58     58.34 o
  -4   0   2     2293.80     2279.03     67.00 o
  -3   0   2    13592.54    14095.93    195.36 o
  -2   0   2     4692.89     4793.81     70.37 o
  -1   0   2    18194.99    19365.88    259.99 o
   0   0   2     6844.04     7581.19    105.12 o
   1   0   2    69601.01    64405.25   1084.60 o
   2   0   2     2603.36     2695.16     54.87 o
   3   0   2    11107.78    11206.26    157.40 o
   4   0   2     2047.12     1915.01     35.24 o
   5   0   2     7283.51     7028.30    121.61 o
   6   0   2     9102.92     8960.01    176.92 o
   7   0   2     1749.87     1564.83    106.54 o
   8   0   2     2829.10     2660.82     79.02 o
   9   0   2     1233.68     1380.92     56.28 o
  10   0   2     1285.26     1274.82    100.39 o
  11   0   2       71.07      101.57     21.65 o
 -11   1   2       39.23       43.49     11.82 o
 -10   1   2      107.78       86.75     13.06 o
  -9   1   2        9.10        9.74      8.21 o
  -8   1   2       83.36       93.70     12.32 o
  -7   1   2      115.87      121.16     12.43 o
  -6   1   2      185.38      175.32     10.10 o
  -5   1   2      228.22      249.02     15.62 o
  -4   1   2      924.98     1031.32     17.54 o
  -3   1   2       36.64       51.35      3.99 o
  -2   1   2    10512.25    10826.95    115.77 o
  -1   1   2     2937.00     3524.62     40.10 o
   0   1   2     4079.01     4420.92     44.87 o
   1   1   2     4065.19     4279.49     44.18 o
   2   1   2     2918.30     3235.18     42.44 o
   3   1   2      618.20      657.29     11.73 o
   4   1   2      661.58      606.63     11.82 o
   5   1   2      192.96      233.69     12.88 o
   6   1   2       73.02       69.94      9.57 o
   7   1   2      160.25      181.73     15.23 o
   8   1   2       20.44       23.28      8.59 o
   9   1   2       30.59       39.79     10.44 o
  10   1   2       38.56       37.65     10.86 o
  11   1   2       19.25       14.78     10.41 o
 -11   2   2      242.29      235.17     21.49 o
 -10   2   2      966.11      943.54     34.09 o
  -9   2   2     1238.12     1167.52     41.53 o
  -8   2   2        8.61       -1.90      6.50 o
  -7   2   2     2555.33     2545.16     50.53 o
  -6   2   2     8208.71     8155.41     91.01 o
  -5   2   2     6281.85     6278.21     71.13 o
  -4   2   2       12.86       21.08      4.97 o
  -3   2   2     8054.31     8338.68     86.23 o
  -2   2   2    13448.54    13880.92    136.19 o
  -1   2   2    12238.55    12761.68    136.73 o
   0   2   2    20576.25    21906.38    229.88 o
   1   2   2    38049.47    38782.07    366.25 o
   2   2   2    32875.55    34375.46    326.50 o
   3   2   2     5569.31     5679.17     61.82 o
   4   2   2     4781.55     4941.94     56.56 o
   5   2   2     8465.77     8310.57     99.45 o
   6   2   2     4615.70     4388.73     71.80 o
   7   2   2       29.07       27.19     10.51 o
   8   2   2     1369.23     1291.34     45.25 o
   9   2   2     2721.72     2593.36    100.63 o
  10   2   2     1136.48     1106.43     37.74 o
  11   2   2       10.56       18.81     10.32 o
 -11   3   2       15.83       39.24     15.84 o
 -10   3   2       59.84       94.42     14.06 o
  -9   3   2       13.21        4.08      8.04 o
  -8   3   2      132.24      120.64     13.98 o
  -7   3   2      232.67      226.93     13.87 o
  -6   3   2       25.65       23.05      5.36 o
  -5   3   2      397.87      453.66     13.20 o
  -4   3   2       20.22       42.47      5.32 o
  -3   3   2     3615.35     3652.82     43.86 o
  -2   3   2     2611.00     2965.72     36.13 o
  -1   3   2     2813.08     3210.12     37.50 o
   0   3   2       16.55       13.07      3.28 o
   1   3   2       21.62       36.81      4.35 o
   2   3   2       56.15       50.47      5.24 o
   3   3   2      391.35      496.82     12.61 o
   4   3   2     1002.27     1060.32     19.97 o
   5   3   2       28.81       15.51      4.50 o
   6   3   2      562.81      551.44     17.15 o
   7   3   2      106.82       97.15     12.33 o
   8   3   2       55.09       48.96      9.90 o
   9   3   2       31.49       33.82     10.67 o
  10   3   2       32.38       35.57     11.61 o
  11   3   2        0.58       11.16      9.81 o
 -11   4   2       78.06       82.04     22.77 o
 -10   4   2     1839.31     1894.23    105.52 o
  -9   4   2      514.18      566.84     60.18 o
  -8   4   2      240.15      234.69     18.20 o
  -7   4   2     2482.18     2491.95     44.67 o
  -6   4   2     5580.52     5625.47     69.76 o
  -5   4   2     6450.75     6391.00     75.10 o
  -4   4   2       57.49       73.44      6.82 o
  -3   4   2    12182.13    12654.07    130.44 o
  -2   4   2     6904.23     6426.88     71.11 o
  -1   4   2     4759.93     5138.82     57.95 o
   0   4   2     4745.48     5325.22     59.65 o
   1   4   2    16722.03    17428.91    173.06 o
   2   4   2    19330.33    19477.95    193.07 o
   3   4   2     1320.72     1210.61     22.13 o
   4   4   2      303.55      276.23     11.66 o
   5   4   2    10904.56    10921.73    118.25 o
   6   4   2     3482.90     3500.15     49.15 o
   7   4   2      450.06      445.95     22.50 o
   8   4   2     1646.69     1579.11     42.11 o
   9   4   2     1791.78     1795.26     47.84 o
  10   4   2      460.81      525.79     44.85 o
  11   4   2       83.44      110.08     23.95 o
 -10   5   2       47.11       45.68     18.18 o
  -9   5   2        0.08      -13.02     15.20 o
  -8   5   2      473.66      490.37     40.24 o
  -7   5   2      174.65      194.07     15.54 o
  -6   5   2      263.73      278.79     14.00 o
  -5   5   2      123.91      143.12     10.25 o
  -4   5   2     1008.02     1036.04     21.79 o
  -3   5   2      131.11      159.05      9.24 o
  -2   5   2      179.77      165.04      8.77 o
  -1   5   2      998.33     1222.81     21.94 o
   0   5   2        2.55       15.64      4.33 o
   1   5   2      176.22      207.07      9.51 o
   2   5   2      101.98       97.37      7.79 o
   3   5   2      787.68      792.94     20.78 o
   4   5   2      156.14      179.17     11.07 o
   5   5   2       91.81       73.86      8.49 o
   6   5   2       54.45       42.90      7.26 o
   7   5   2        7.00        2.82      9.12 o
   8   5   2        9.83        3.99      8.30 o
   9   5   2       97.65       88.98     16.49 o
  10   5   2      111.41      112.92     31.87 o
 -10   6   2      460.58      557.21     48.87 o
  -9   6   2     1011.76     1032.82     54.46 o
  -8   6   2        5.78       18.52     24.50 o
  -7   6   2     1671.66     1631.59     51.30 o
  -6   6   2     3915.96     3934.38     71.92 o
  -5   6   2     6059.43     5745.24    131.64 o
  -4   6   2      213.06      202.21     13.68 o
  -3   6   2     4246.78     4128.14     61.02 o
  -2   6   2    14290.00    14598.54    152.36 o
  -1   6   2     3824.40     3824.09     50.05 o
   0   6   2       95.99      107.58      8.04 o
   1   6   2     9581.06     9405.64    103.61 o
   2   6   2    10068.97    10216.08    112.11 o
   3   6   2     5984.22     5896.87     72.38 o
   4   6   2     1389.74     1391.57     27.79 o
   5   6   2     2166.11     2159.99     37.11 o
   6   6   2     2076.19     2059.34     37.22 o
   7   6   2        0.98       -3.60      9.35 o
   8   6   2     1416.61     1309.68     62.72 o
   9   6   2     1350.29     1408.47     64.76 o
  10   6   2      361.79      428.54     43.39 o
  -9   7   2        0.78       24.68     19.87 o
  -8   7   2        0.01       10.55     16.82 o
  -7   7   2        2.54       20.86     12.43 o
  -6   7   2       23.07       28.49      9.67 o
  -5   7   2       27.59       22.91      9.34 o
  -4   7   2        0.17       -2.90      9.54 o
  -3   7   2      266.52      256.25     15.72 o
  -2   7   2       54.86       59.04      8.96 o
  -1   7   2      333.64      337.29     16.47 o
   0   7   2        0.03       -1.78      4.36 o
   1   7   2      227.09      243.32     12.52 o
   2   7   2        4.06        5.73      5.17 o
   3   7   2       80.48       88.97      9.43 o
   4   7   2       43.75       55.42      9.53 o
   5   7   2      194.18      203.67     15.18 o
   6   7   2       13.46       29.49      7.98 o
   7   7   2        0.08       -8.41     12.90 o
   8   7   2       15.18       35.71     16.07 o
   9   7   2       76.69       85.93     21.13 o
  -8   8   2       53.20       83.35     19.87 o
  -7   8   2      676.58      747.12     45.24 o
  -6   8   2     2651.55     2791.59     61.99 o
  -5   8   2     1428.72     1334.59     39.27 o
  -4   8   2        0.60        8.91      7.91 o
  -3   8   2     3718.10     3609.23     68.93 o
  -2   8   2     4819.29     4776.79     72.53 o
  -1   8   2     1646.64     1663.83     36.04 o
   0   8   2        7.13       30.41      7.53 o
   1   8   2     2958.46     2998.62     90.05 o
   2   8   2     1869.04     1748.48     49.86 o
   3   8   2      818.32      784.47     29.22 o
   4   8   2     1146.33     1022.49     28.82 o
   5   8   2     1960.44     2032.62     42.79 o
   6   8   2     1339.97     1353.77     39.24 o
   7   8   2       89.16       98.09     22.67 o
   8   8   2      494.02      587.83     79.75 o
  -8   9   2        3.29        3.65     15.02 o
  -7   9   2        0.41        8.99     14.70 o
  -6   9   2        8.10       23.36     10.90 o
  -5   9   2        4.12        1.42      9.17 o
  -4   9   2       56.97       66.81     15.25 o
  -3   9   2       59.25       43.08     16.01 o
  -2   9   2        1.51        3.31     10.36 o
  -1   9   2      251.72      227.93     32.64 o
   0   9   2        1.33        7.26      9.46 o
   1   9   2      156.55      155.72     16.31 o
   2   9   2       63.21       72.49     12.57 o
   3   9   2       31.15       30.54     10.39 o
   4   9   2      136.14      170.79     28.44 o
   5   9   2       12.54       10.80     11.81 o
   6   9   2        8.43        6.80     10.54 o
   7   9   2        0.65       24.47     14.63 o
  -6  10   2     1013.81     1054.31     38.06 o
  -5  10   2      522.97      566.69     41.56 o
  -4  10   2       42.91       29.58     12.96 o
  -3  10   2      996.41      901.32     51.93 o
  -2  10   2     2103.99     2145.11     62.68 o
  -1  10   2     1069.36     1129.48     43.92 o
   0  10   2      574.91      624.52     34.91 o
   1  10   2     3156.85     3048.35     77.24 o
   2  10   2     3887.96     3539.86     83.04 o
   3  10   2      335.67      364.84     28.58 o
   4  10   2      333.26      312.02     27.05 o
   5  10   2     1556.34     1532.12     51.43 o
   6  10   2      988.46     1101.24     77.87 o
  -5  11   2       50.39       77.61     19.85 o
  -4  11   2        7.67       13.23     11.72 o
  -3  11   2       11.94       18.11     12.56 o
  -2  11   2       22.23       34.55     13.18 o
  -1  11   2        2.19       22.51     13.10 o
   0  11   2        2.48        9.00     18.91 o
   1  11   2        9.30       30.28     15.02 o
   2  11   2        2.69        1.88     15.91 o
   3  11   2       18.54       14.68     11.25 o
   4  11   2       20.85       18.77     12.04 o
   5  11   2       27.40       36.34     13.78 o
  -2  12   2     1393.57     1382.90     66.70 o
  -1  12   2      489.67      459.41     44.36 o
   0  12   2       64.16      113.60     24.81 o
   1  12   2     1034.61     1062.57     57.49 o
   2  12   2      742.22      855.67     74.41 o
 -11   1   3     1025.61     1087.31     45.37 o
 -10   1   3      679.04      693.70     38.13 o
  -9   1   3       53.87       73.85     11.68 o
  -8   1   3     2523.45     2488.62     52.50 o
  -7   1   3     6442.72     6304.54     75.24 o
  -6   1   3     3831.70     3848.49     49.61 o
  -5   1   3      104.74       94.83      6.59 o
  -4   1   3    10590.26    10716.59    119.39 o
  -3   1   3    12556.06    12891.14    127.83 o
  -2   1   3    14650.31    15341.39    163.19 o
  -1   1   3     3585.56     3460.86     41.01 o
   0   1   3    40621.07    40270.71    468.03 o
   1   1   3    33248.32    34026.40    320.95 o
   2   1   3    20913.17    21825.07    208.87 o
   3   1   3       59.25       37.25      3.65 o
   4   1   3    11235.20    11490.75    116.38 o
   5   1   3     4321.56     3989.27     47.16 o
   6   1   3      236.39      292.16     16.79 o
   7   1   3     1844.07     1782.68     50.03 o
   8   1   3     3461.90     3395.63     66.13 o
   9   1   3     1329.73     1350.33     39.80 o
  10   1   3        3.12       11.08      8.84 o
  11   1   3      657.94      719.87     32.64 o
 -11   2   3        4.88        9.47     10.76 o
 -10   2   3       92.99      102.80     14.68 o
  -9   2   3      151.30      164.61     16.54 o
  -8   2   3       37.94       29.17      8.77 o
  -7   2   3      163.93      184.87     11.22 o
  -6   2   3        0.91        0.85      3.72 o
  -5   2   3        0.62        2.51      3.18 o
  -4   2   3      401.86      434.05     11.08 o
  -3   2   3     1149.33     1239.79     22.54 o
  -2   2   3       70.33       78.46      4.47 o
  -1   2   3     4732.47     4934.35     57.10 o
   0   2   3       45.30       54.72      4.51 o
   1   2   3     3565.18     3667.65     40.96 o
   2   2   3     8261.54     8918.50     90.98 o
   3   2   3     2185.88     2360.92     30.90 o
   4   2   3      420.29      480.67     11.79 o
   5   2   3      177.48      163.03      7.90 o
   6   2   3        3.76        4.70      5.59 o
   7   2   3        0.20       11.46      7.04 o
   8   2   3      111.51       77.77     11.48 o
   9   2   3        6.67       13.00      8.88 o
  10   2   3      102.21       97.55     14.89 o
  11   2   3        6.58       21.85     10.49 o
 -11   3   3      534.93      583.36     48.93 o
 -10   3   3     1174.72     1140.00     61.50 o
  -9   3   3       18.70       24.43     10.11 o
  -8   3   3     3378.69     3339.06     79.69 o
  -7   3   3     8059.71     8052.80     93.87 o
  -6   3   3     5842.59     5705.32     69.21 o
  -5   3   3        2.63       -1.26      3.41 o
  -4   3   3     7363.40     7161.89     78.82 o
  -3   3   3    12239.54    12547.53    126.98 o
  -2   3   3     6740.30     6939.48     76.16 o
  -1   3   3     6655.70     6751.84     70.76 o
   0   3   3    19520.88    20366.93    216.94 o
   1   3   3     7754.69     7878.05     82.35 o
   2   3   3     7514.15     7677.00     81.66 o
   3   3   3    14869.15    15797.30    158.21 o
   4   3   3    10772.92    10809.68    113.42 o
   5   3   3     4974.57     4857.83     60.83 o
   6   3   3        6.22       14.78      6.56 o
   7   3   3     3238.80     3220.75     61.53 o
   8   3   3     2808.66     2659.14     57.21 o
   9   3   3     1825.49     1700.15     46.24 o
  10   3   3       27.30       24.17     13.51 o
  11   3   3      538.33      647.06     38.75 o
 -11   4   3        4.47       10.60     15.67 o
 -10   4   3       21.46       36.08     15.81 o
  -9   4   3      167.07      137.41     23.54 o
  -8   4   3      306.74      334.30     25.25 o
  -7   4   3      238.36      271.37     13.88 o
  -6   4   3       17.36       26.70      6.06 o
  -5   4   3       22.48       29.03      5.57 o
  -4   4   3       32.76       40.05      5.58 o
  -3   4   3      265.11      336.90     10.71 o
  -2   4   3       65.37       44.46      4.59 o
  -1   4   3       36.45       40.00      4.45 o
   0   4   3      400.16      370.03     12.58 o
   1   4   3       75.45      105.66      7.66 o
   2   4   3        7.82       11.43      4.14 o
   3   4   3      452.30      418.93     12.94 o
   4   4   3     1601.15     1729.59     28.82 o
   5   4   3       12.02       18.05      5.81 o
   6   4   3      139.78      125.90     13.14 o
   7   4   3        2.06       -7.31      7.31 o
   8   4   3       13.47        7.98      8.39 o
   9   4   3      116.78      105.70     18.05 o
  10   4   3       46.84       46.87     14.02 o
 -10   5   3      446.25      485.92     61.10 o
  -9   5   3        0.93      -10.45     10.45 o
  -8   5   3     1219.39     1250.46     56.22 o
  -7   5   3      946.89      904.32     53.13 o
  -6   5   3     2760.75     2843.99     48.49 o
  -5   5   3       59.02       65.50     10.04 o
  -4   5   3     6591.50     6533.79     83.43 o
  -3   5   3     9077.75     9169.57    100.07 o
  -2   5   3     1076.08      916.82     18.19 o
  -1   5   3     9642.10    10050.12    106.52 o
   0   5   3    15775.87    16287.59    164.59 o
   1   5   3    12157.09    12011.70    125.40 o
   2   5   3     2282.18     2235.81     33.70 o
   3   5   3     3253.20     3068.06     42.99 o
   4   5   3     9446.62     9555.68    106.05 o
   5   5   3     4978.21     4866.47     87.39 o
   6   5   3      373.09      375.24     21.05 o
   7   5   3     2247.85     2145.68     49.38 o
   8   5   3     1879.84     1846.39     47.29 o
   9   5   3      378.59      428.03     26.87 o
  10   5   3        0.91        5.42     11.11 o
 -10   6   3        1.89       16.46     13.76 o
  -9   6   3       12.72        7.52     13.46 o
  -8   6   3      106.59      132.95     24.16 o
  -7   6   3       12.11       18.16      8.86 o
  -6   6   3      186.12      191.43     19.39 o
  -5   6   3      322.80      343.31     20.84 o
  -4   6   3       93.82       91.19     10.90 o
  -3   6   3      192.96      207.18     13.19 o
  -2   6   3       20.90       42.08      7.45 o
  -1   6   3        2.92       12.77      5.62 o
   0   6   3      202.46      195.01      9.78 o
   1   6   3       60.39       85.07      7.92 o
   2   6   3      247.26      216.05     16.12 o
   3   6   3       29.25       59.75     10.44 o
   4   6   3      125.29      116.96     10.28 o
   5   6   3        0.12       11.52      7.44 o
   6   6   3      724.30      671.79     25.80 o
   7   6   3      105.71      108.49     16.40 o
   8   6   3       66.84       26.61     14.28 o
   9   6   3       70.48       79.80     20.25 o
  10   6   3       21.19       17.17     21.96 o
  -9   7   3       10.71       33.44     22.36 o
  -8   7   3     1973.50     1813.45    106.43 o
  -7   7   3     3374.80     3309.76     71.69 o
  -6   7   3     1837.14     1793.87     46.15 o
  -5   7   3        1.06       11.92      8.18 o
  -4   7   3     4608.57     4425.44     78.07 o
  -3   7   3     7268.91     7257.00     96.77 o
  -2   7   3     2149.85     2045.94     39.22 o
  -1   7   3     2245.31     2253.48     41.05 o
   0   7   3     5868.69     5867.59     88.91 o
   1   7   3     4544.75     4522.27     64.44 o
   2   7   3      151.77      160.11     10.96 o
   3   7   3     1499.80     1370.87     28.13 o
   4   7   3     6244.29     5812.30    118.57 o
   5   7   3     2228.91     2134.31     42.90 o
   6   7   3       23.01       35.13     12.26 o
   7   7   3      951.94     1014.25     70.75 o
   8   7   3     1744.04     1727.00     70.47 o
   9   7   3      319.54      393.56     40.15 o
  -8   8   3       15.36       18.96     14.52 o
  -7   8   3        9.60       31.69     10.67 o
  -6   8   3       21.78       17.03      9.82 o
  -5   8   3       19.68       28.13      9.35 o
  -4   8   3       93.30      122.32     14.72 o
  -3   8   3       41.12       42.92     10.17 o
  -2   8   3      847.94      773.86     28.06 o
  -1   8   3       35.87       48.98      9.36 o
   0   8   3        7.31        8.68      6.55 o
   1   8   3      914.31      838.41     24.64 o
   2   8   3      936.80      833.45     28.39 o
   3   8   3        3.52       -1.90      6.92 o
   4   8   3      210.95      188.68     15.07 o
   5   8   3      110.55      134.52     17.79 o
   6   8   3        0.60       13.83     19.62 o
   7   8   3        5.13      -16.67     18.70 o
   8   8   3       12.24       10.69     15.89 o
  -8   9   3      245.34      313.34     36.88 o
  -7   9   3     1240.07     1285.41     48.72 o
  -6   9   3      519.64      599.23     31.54 o
  -5   9   3      242.98      304.09     23.50 o
  -4   9   3     1880.99     1847.66     48.50 o
  -3   9   3      919.10      957.78     33.12 o
  -2   9   3      568.49      548.69     25.86 o
  -1   9   3       74.85      123.39     23.86 o
   0   9   3     5791.48     5670.29    112.10 o
   1   9   3     4386.68     4308.53     78.50 o
   2   9   3      640.54      644.13     27.76 o
   3   9   3     2291.74     2129.66     50.64 o
   4   9   3     1935.96     1879.67     47.39 o
   5   9   3     1737.40     1713.90     62.98 o
   6   9   3       47.13       29.99     19.62 o
   7   9   3      699.69      596.93     64.76 o
  -6  10   3        0.38       -6.83     13.79 o
  -5  10   3        1.04        4.95      9.49 o
  -4  10   3        0.90       22.21     11.75 o
  -3  10   3        0.27       15.99     11.88 o
  -2  10   3       22.55       18.39     12.02 o
  -1  10   3      198.10      197.41     23.65 o
   0  10   3       45.24       41.72     14.67 o
   1  10   3       19.83        5.07     12.07 o
   2  10   3       20.44       18.05     10.47 o
   3  10   3       27.63       23.53     11.42 o
   4  10   3        3.62       16.90     11.38 o
   5  10   3       15.51       16.08     11.40 o
   6  10   3        0.18       -9.35     17.18 o
  -5  11   3       48.75       36.54     14.51 o
  -4  11   3      978.09     1000.51     43.91 o
  -3  11   3     1130.75     1089.27     45.44 o
  -2  11   3      695.03      739.50     40.20 o
  -1  11   3      125.65      125.44     19.90 o
   0  11   3     1278.33     1237.03     48.50 o
   1  11   3     1210.48     1126.56     57.01 o
   2  11   3      235.17      301.10     35.18 o
   3  11   3      193.32      270.34     33.06 o
   4  11   3      993.25      948.32     61.26 o
   5  11   3      699.73      694.34     35.98 o
  -2  12   3       13.63       38.13     16.36 o
  -1  12   3        3.40       14.86     22.47 o
   0  12   3       12.93       38.42     17.65 o
   1  12   3       35.96       48.54     17.90 o
   2  12   3        0.88        0.16     14.48 o
 -11   0   4      797.72      964.81     50.30 o
 -10   0   4        7.30        7.40     11.10 o
  -9   0   4      855.14      894.05     43.25 o
  -8   0   4     3582.47     3457.35     91.96 o
  -7   0   4     1267.38     1239.67     37.08 o
  -6   0   4     1121.91     1129.70     55.66 o
  -5   0   4    21482.67    22863.33    317.99 o
  -4   0   4     3456.49     3333.56     57.51 o
  -3   0   4     6001.07     6215.73     93.07 o
  -2   0   4     2063.26     2433.59     40.27 o
  -1   0   4    19653.06    21392.83    287.97 o
   0   0   4    25838.25    27265.45    365.09 o
   1   0   4    10719.95    11184.65    154.40 o
   2   0   4   107511.26   100567.52   1646.85 o
   3   0   4    21961.71    22534.49    382.58 o
   4   0   4    18343.37    17658.84    450.64 o
   5   0   4     1006.33     1048.11     37.46 o
   6   0   4     2782.55     2659.51     71.72 o
   7   0   4     7195.86     7022.16    151.72 o
   8   0   4     1443.68     1386.97     62.32 o
   9   0   4        3.65       -6.73      9.41 o
  10   0   4     1141.14     1125.29     54.18 o
  11   0   4      645.12      766.62     46.71 o
 -11   1   4       73.98       70.93     14.23 o
 -10   1   4        2.43        4.85      8.27 o
  -9   1   4       35.88       52.81     10.67 o
  -8   1   4       42.95       39.74     10.31 o
  -7   1   4      143.65      156.90     10.59 o
  -6   1   4      519.79      545.68     14.62 o
  -5   1   4       83.23      127.37      8.87 o
  -4   1   4     3415.93     3656.60     43.95 o
  -3   1   4     1305.17     1427.18     20.51 o
  -2   1   4     2508.27     2443.36     28.74 o
  -1   1   4    23724.42    24312.17    282.77 o
   0   1   4      568.37      530.62      8.70 o
   1   1   4    48908.67    49693.25    469.48 o
   2   1   4     1875.99     2034.46     26.93 o
   3   1   4      167.60      150.80      5.59 o
   4   1   4      690.94      691.57     16.32 o
   5   1   4      412.72      452.89      9.83 o
   6   1   4        0.38       -4.04      4.94 o
   7   1   4      272.23      266.15     22.31 o
   8   1   4       11.06       10.12      7.77 o
   9   1   4        1.33        3.16      7.87 o
  10   1   4        7.31        9.21      8.98 o
  11   1   4       11.47       26.31     10.99 o
 -11   2   4      221.43      238.50     26.34 o
 -10   2   4       21.45       31.78     10.58 o
  -9   2   4     1770.82     1673.04     52.38 o
  -8   2   4     3986.81     3937.28     70.78 o
  -7   2   4     3845.44     3849.25     59.12 o
  -6   2   4      374.83      347.95     12.12 o
  -5   2   4     5699.44     5565.32     64.76 o
  -4   2   4    10657.52    10860.20    112.05 o
  -3   2   4      813.74      785.88     13.99 o
  -2   2   4     1314.27     1483.83     21.32 o
  -1   2   4    21121.87    21286.33    251.35 o
   0   2   4    10174.75    10678.22    105.49 o
   1   2   4       20.63       24.02      4.95 o
   2   2   4     2397.51     2487.62     31.14 o
   3   2   4    16976.71    17600.00    173.19 o
   4   2   4     5427.13     5203.99     59.03 o
   5   2   4       11.83       17.89      3.70 o
   6   2   4     4810.96     4525.30     74.16 o
   7   2   4     5052.26     4929.39    100.60 o
   8   2   4      878.07      862.25     29.94 o
   9   2   4       11.84       17.16      8.37 o
  10   2   4     1022.73     1092.54     37.76 o
  11   2   4     1098.06     1164.34     41.03 o
 -11   3   4        5.89       16.46     14.57 o
 -10   3   4        0.21       22.67     21.75 o
  -9   3   4       19.10        7.58     10.14 o
  -8   3   4        9.61       14.69      7.34 o
  -7   3   4       72.56       67.99      7.88 o
  -6   3   4       15.17        9.53      6.47 o
  -5   3   4      104.42      110.08      7.86 o
  -4   3   4      253.17      261.02      9.59 o
  -3   3   4      668.15      788.29     16.00 o
  -2   3   4      403.04      439.02      9.72 o
  -1   3   4      345.10      437.76     11.12 o
   0   3   4     3043.98     3128.40     36.80 o
   1   3   4      895.85      938.20     16.50 o
   2   3   4      658.16      726.84     14.90 o
   3   3   4       18.56       18.83      5.18 o
   4   3   4      121.49      151.26      8.49 o
   5   3   4        0.72        1.94      3.97 o
   6   3   4        5.11        3.79      6.41 o
   7   3   4       42.61       32.08      8.92 o
   8   3   4       23.20       12.44      8.28 o
   9   3   4        2.05        6.53      9.66 o
  10   3   4       63.34       52.91     12.83 o
  11   3   4        2.38       16.62     11.86 o
 -11   4   4      487.97      514.24     47.88 o
 -10   4   4        4.51       25.82     21.04 o
  -9   4   4     1356.41     1329.92     59.21 o
  -8   4   4      885.27      954.13     47.47 o
  -7   4   4     1003.98     1064.80     24.13 o
  -6   4   4      510.32      490.78     15.33 o
  -5   4   4    10245.70    10251.25    111.18 o
  -4   4   4    20150.74    20495.71    204.67 o
  -3   4   4     5341.06     5486.55     62.99 o
  -2   4   4     6266.76     6337.27     72.00 o
  -1   4   4     9496.89     9598.78     99.64 o
   0   4   4    15137.57    15409.41    153.86 o
   1   4   4       40.68       54.63      5.38 o
   2   4   4     4415.62     4497.96     54.12 o
   3   4   4    16923.57    16830.90    170.51 o
   4   4   4     9690.96     9392.34    102.46 o
   5   4   4     2231.35     2290.81     37.07 o
   6   4   4     1740.50     1623.38     39.27 o
   7   4   4     3442.78     3187.81     62.65 o
   8   4   4      702.37      687.45     27.36 o
   9   4   4      432.40      429.13     26.79 o
  10   4   4      493.45      454.89     28.88 o
 -10   5   4       55.09       73.76     19.34 o
  -9   5   4        4.70       -8.38     11.22 o
  -8   5   4       19.03       23.81     15.60 o
  -7   5   4       33.74       35.27      8.96 o
  -6   5   4       10.20       -0.04      7.16 o
  -5   5   4        6.51        9.54      6.35 o
  -4   5   4       77.25       81.07      8.44 o
  -3   5   4     1637.28     1841.00     28.83 o
  -2   5   4        0.76       21.38      5.22 o
  -1   5   4     1526.19     1605.02     25.05 o
   0   5   4       46.37       55.64      5.52 o
   1   5   4      155.71      171.26      9.12 o
   2   5   4       56.90       75.87      7.22 o
   3   5   4       37.05       28.74      6.03 o
   4   5   4      306.09      320.15     13.95 o
   5   5   4      349.46      338.27     14.48 o
   6   5   4       12.47        7.71      8.08 o
   7   5   4       19.59       21.88      9.11 o
   8   5   4       24.01       14.07      9.60 o
   9   5   4       71.06       92.53     14.36 o
  10   5   4       11.50       11.90     11.37 o
 -10   6   4       17.68       16.12     14.05 o
  -9   6   4      852.05      853.33     49.26 o
  -8   6   4     3715.53     3831.26    112.47 o
  -7   6   4      960.62      969.91     46.56 o
  -6   6   4       96.29      121.87     14.35 o
  -5   6   4     3994.88     3803.72     69.66 o
  -4   6   4     8209.21     7803.89    170.55 o
  -3   6   4     2014.98     1945.20     41.68 o
  -2   6   4     1674.85     1781.67     34.00 o
  -1   6   4    16686.86    16719.39    188.67 o
   0   6   4     9197.81     9321.26    102.47 o
   1   6   4      487.60      479.93     17.49 o
   2   6   4     4264.54     4169.71     55.01 o
   3   6   4     8404.56     8071.55     93.40 o
   4   6   4     2831.91     2771.61     42.96 o
   5   6   4       30.10       20.28      6.65 o
   6   6   4     1219.58     1243.38     40.72 o
   7   6   4     2184.28     2270.44     52.52 o
   8   6   4      653.63      704.13     37.84 o
   9   6   4       67.64       71.89     15.70 o
  10   6   4      564.34      623.32     51.68 o
  -9   7   4        4.08       10.79     14.09 o
  -8   7   4        5.17       20.65     29.48 o
  -7   7   4       41.77       57.39     12.12 o
  -6   7   4      131.62      120.66     15.31 o
  -5   7   4      382.63      392.62     24.64 o
  -4   7   4       30.31       25.19      9.11 o
  -3   7   4      187.91      188.79     16.60 o
  -2   7   4       58.81       76.10      9.68 o
  -1   7   4      522.93      504.12     27.91 o
   0   7   4       74.24      104.72     10.34 o
   1   7   4       10.58       10.03      9.26 o
   2   7   4       27.53       24.22      6.13 o
   3   7   4        0.70        5.88      5.52 o
   4   7   4       80.49       88.14      9.91 o
   5   7   4      526.37      535.15     21.33 o
   6   7   4      309.98      378.03     32.97 o
   7   7   4        6.15       -1.59     10.51 o
   8   7   4        0.26       14.33     18.65 o
   9   7   4        3.99       36.32     17.58 o
  -8   8   4      918.55      923.24     52.29 o
  -7   8   4      487.29      565.65     42.95 o
  -6   8   4       66.82       89.81     13.66 o
  -5   8   4     2181.16     2037.94     50.86 o
  -4   8   4     2100.58     2098.52     50.65 o
  -3   8   4     1609.88     1480.57     40.63 o
  -2   8   4      872.66      855.61     29.57 o
  -1   8   4     3063.83     3069.34     61.43 o
   0   8   4     3953.84     3815.13     61.33 o
   1   8   4     1149.66     1144.02     35.78 o
   2   8   4     1541.71     1512.56     35.17 o
   3   8   4     4017.54     3742.93     69.19 o
   4   8   4     3454.43     3324.61     57.33 o
   5   8   4        5.87       19.35      7.72 o
   6   8   4      955.04      953.12     38.26 o
   7   8   4     1434.87     1549.33     64.24 o
   8   8   4      374.27      419.77     40.41 o
  -7   9   4       35.14       34.09     11.45 o
  -6   9   4        4.24       17.61     10.19 o
  -5   9   4        5.87        1.97      8.45 o
  -4   9   4        1.05        0.58      8.12 o
  -3   9   4       89.20       93.21     13.92 o
  -2   9   4       60.23       34.87     10.63 o
  -1   9   4      154.35      174.03     19.94 o
   0   9   4      383.17      377.64     28.57 o
   1   9   4      173.34      164.17     17.31 o
   2   9   4      960.53      958.20     32.96 o
   3   9   4       83.01       77.02     13.11 o
   4   9   4       13.73       19.67      9.88 o
   5   9   4      145.75      155.53     18.79 o
   6   9   4        0.06        4.07     16.16 o
   7   9   4        9.51       30.68     15.03 o
  -6  10   4      143.83      190.13     19.84 o
  -5  10   4     1530.35     1634.31     48.38 o
  -4  10   4     2125.08     2093.50     54.74 o
  -3  10   4      261.05      344.95     29.46 o
  -2  10   4      736.14      717.40     38.65 o
  -1  10   4     3718.86     3463.93     83.98 o
   0  10   4     3356.66     3276.85    119.60 o
   1  10   4      159.78      193.39     23.29 o
   2  10   4      555.04      630.64     37.11 o
   3  10   4     3081.80     3066.40     66.14 o
   4  10   4     1090.56     1104.51     42.16 o
   5  10   4        6.09       29.75     11.97 o
   6  10   4      607.96      579.24     62.52 o
  -5  11   4       15.66       18.15     13.81 o
  -4  11   4       31.32       76.57     40.11 o
  -3  11   4       20.73       21.01     13.43 o
  -2  11   4       26.97       41.50     14.77 o
  -1  11   4        0.32       17.49     12.54 o
   0  11   4        2.74       21.01     12.46 o
   1  11   4       41.82       56.42     16.01 o
   2  11   4        5.96       13.93     14.59 o
   3  11   4       11.33       19.06     14.69 o
   4  11   4        8.72       10.45     13.28 o
  -2  12   4       26.81       49.23     29.54 o
  -1  12   4      749.05      785.13     42.96 o
   0  12   4      639.71      683.35    105.93 o
   1  12   4       61.54       85.25     22.08 o
   2  12   4      376.37      488.75     59.57 o
 -11   1   5       62.70       67.60     12.72 o
 -10   1   5      900.13      926.92     33.19 o
  -9   1   5     2607.74     2628.78     57.46 o
  -8   1   5     2306.98     2227.01     69.03 o
  -7   1   5      725.74      692.21     17.93 o
  -6   1   5     7971.02     8027.35     97.59 o
  -5   1   5    15971.01    16425.76    165.66 o
  -4   1   5     2358.23     2387.42     31.96 o
  -3   1   5     2939.74     3138.81     37.34 o
  -2   1   5    15042.73    14977.54    146.02 o
  -1   1   5    35387.25    36676.25    347.92 o
   0   1   5     2142.20     2436.27     28.09 o
   1   1   5     1684.46     1669.58     21.17 o
   2   1   5    37208.29    37689.55    356.89 o
   3   1   5    30944.11    32390.77    309.39 o
   4   1   5      210.46      229.42     12.93 o
   5   1   5     4385.18     4035.69     76.03 o
   6   1   5     6821.36     6131.08    224.91 o
   7   1   5      637.01      630.18     23.69 o
   8   1   5       48.65       57.88     11.21 o
   9   1   5     1136.95     1144.22     51.19 o
  10   1   5     1211.74     1294.67     41.63 o
  11   1   5       90.09      119.33     16.31 o
 -11   2   5       15.64       27.83     12.75 o
 -10   2   5        7.21       10.69     13.80 o
  -9   2   5       19.10       11.68      7.89 o
  -8   2   5       13.90       -3.56      6.36 o
  -7   2   5      261.22      283.51     15.19 o
  -6   2   5        0.00       10.70      4.40 o
  -5   2   5       28.56       29.33      6.93 o
  -4   2   5       75.07       63.83      5.47 o
  -3   2   5      865.71      876.97     15.19 o
  -2   2   5      303.13      361.58     12.49 o
  -1   2   5      876.18      851.49     19.91 o
   0   2   5     3020.31     3181.39     39.18 o
   1   2   5      672.55      660.14     12.23 o
   2   2   5     1804.55     1919.01     26.05 o
   3   2   5        3.29        4.72      3.49 o
   4   2   5     2681.82     2912.43     37.11 o
   5   2   5       57.56       47.19      4.64 o
   6   2   5        3.94        4.11      6.01 o
   7   2   5       92.38       84.09     12.07 o
   8   2   5       84.84       73.81     12.11 o
   9   2   5        0.53        0.39      7.90 o
  10   2   5       41.35       69.80     13.15 o
  11   2   5        6.00        5.33     12.67 o
 -11   3   5        0.03       36.25     16.63 o
 -10   3   5      532.64      573.91     44.68 o
  -9   3   5     2387.46     2400.95     63.95 o
  -8   3   5      198.98      223.58     24.95 o
  -7   3   5      839.82      857.76     29.80 o
  -6   3   5    10748.29    10840.24    117.80 o
  -5   3   5     7660.97     7928.27     88.20 o
  -4   3   5     2966.87     2894.78     42.07 o
  -3   3   5     1256.17     1251.45     19.64 o
  -2   3   5    36950.35    36729.36    350.64 o
  -1   3   5    15380.15    16051.96    172.51 o
   0   3   5       34.21       34.15      3.70 o
   1   3   5    22408.30    23007.29    245.15 o
   2   3   5    31852.33    32214.23    309.78 o
   3   3   5    13072.93    13528.80    137.92 o
   4   3   5      120.75      190.35     29.13 o
   5   3   5     3715.73     3513.77     46.00 o
   6   3   5     7396.35     7009.40    216.37 o
   7   3   5     1276.88     1246.44     35.10 o
   8   3   5      114.82      109.63     14.38 o
   9   3   5     2122.18     2050.73     52.07 o
  10   3   5     1701.50     1700.62     64.00 o
  11   3   5       53.14       55.66     15.30 o
 -11   4   5       33.00       53.47     43.25 o
 -10   4   5        2.16        8.17     17.08 o
  -9   4   5       20.10       15.44     14.94 o
  -8   4   5       41.80       61.08     18.15 o
  -7   4   5      156.84      184.79     15.45 o
  -6   4   5        3.39       -1.65      4.49 o
  -5   4   5       11.15        9.31      4.86 o
  -4   4   5      177.51      212.19      9.45 o
  -3   4   5       45.19       40.29      4.54 o
  -2   4   5      134.00      129.82      8.21 o
  -1   4   5     2162.49     2359.70     64.08 o
   0   4   5       16.10        8.78      4.59 o
   1   4   5      783.66      769.63     15.83 o
   2   4   5       67.87       76.63      9.74 o
   3   4   5     1344.34     1434.84     24.96 o
   4   4   5        0.22       -3.85      3.85 o
   5   4   5      486.49      468.75     19.63 o
   6   4   5      325.79      342.00     20.16 o
   7   4   5       64.18       54.48     11.19 o
   8   4   5       29.31       20.38      9.29 o
   9   4   5       37.56       41.66     11.53 o
  10   4   5       12.71        7.40     12.25 o
 -10   5   5      791.21      819.12     48.99 o
  -9   5   5     1238.58     1303.83     60.69 o
  -8   5   5      164.73      171.08     33.29 o
  -7   5   5     1030.86      981.21     31.20 o
  -6   5   5     2271.70     2273.60     49.01 o
  -5   5   5     9474.53     9258.84    133.65 o
  -4   5   5     1902.30     1980.28     35.55 o
  -3   5   5     1289.22     1284.76     29.84 o
  -2   5   5     5536.96     5276.40     69.58 o
  -1   5   5     2229.48     2135.79     30.13 o
   0   5   5     1282.56     1392.62     23.10 o
   1   5   5     3485.92     3368.81     44.30 o
   2   5   5    12570.96    12284.15    129.66 o
   3   5   5     5023.58     4943.90     61.81 o
   4   5   5      732.61      707.64     24.37 o
   5   5   5      928.71      924.98     42.30 o
   6   5   5     3639.22     3508.90     65.96 o
   7   5   5     1171.15     1048.09     33.69 o
   8   5   5      408.37      382.36     29.64 o
   9   5   5     1001.97     1051.95     37.16 o
  10   5   5      648.25      732.77     32.54 o
 -10   6   5        5.14        9.73     13.59 o
  -9   6   5        0.10        9.36     15.76 o
  -8   6   5       26.48       46.76     23.79 o
  -7   6   5      144.18      144.53     16.06 o
  -6   6   5      281.95      301.16     21.15 o
  -5   6   5        5.56        4.01      7.21 o
  -4   6   5        3.45       11.44      7.47 o
  -3   6   5       10.97        4.19      6.37 o
  -2   6   5      145.94      173.64     11.83 o
  -1   6   5      188.53      212.48     12.57 o
   0   6   5        0.24        3.42      7.80 o
   1   6   5       46.69       48.39      6.39 o
   2   6   5       48.11       33.70      6.20 o
   3   6   5      270.24      257.57     13.18 o
   4   6   5       30.17       60.00      8.16 o
   5   6   5       19.95       15.42      6.92 o
   6   6   5       55.05       64.47     11.82 o
   7   6   5       24.06       26.97     16.01 o
   8   6   5        2.24       12.63      9.59 o
   9   6   5       15.55       19.07     15.49 o
  -9   7   5      946.75     1016.66     68.67 o
  -8   7   5      372.66      330.40     36.44 o
  -7   7   5      363.20      384.18     25.35 o
  -6   7   5     2193.78     2163.68     52.20 o
  -5   7   5     5130.69     4884.72    130.80 o
  -4   7   5      938.49      991.03     39.88 o
  -3   7   5      689.59      694.68     26.11 o
  -2   7   5     4979.87     4598.72    100.01 o
  -1   7   5     6183.03     6219.00     97.63 o
   0   7   5        2.29        7.08      5.91 o
   1   7   5     1281.71     1252.26     29.10 o
   2   7   5     4842.74     4670.41     74.52 o
   3   7   5     1754.56     1639.16     32.32 o
   4   7   5      446.68      448.85     17.36 o
   5   7   5     3212.95     3165.47     60.66 o
   6   7   5     3452.47     3503.10     78.97 o
   7   7   5      278.72      314.08     26.48 o
   8   7   5      347.66      346.02     28.67 o
   9   7   5      657.51      571.83     47.87 o
  -8   8   5       19.14       32.09     16.99 o
  -7   8   5       14.71       36.72     10.75 o
  -6   8   5        0.76        3.14      8.56 o
  -5   8   5      101.75      122.72     15.80 o
  -4   8   5       55.30       45.28     10.93 o
  -3   8   5       94.45       91.42     13.44 o
  -2   8   5      337.65      385.48     23.28 o
  -1   8   5     1056.37     1037.61     32.85 o
   0   8   5       47.60       46.42      9.11 o
   1   8   5       82.05       97.09     12.59 o
   2   8   5       10.57       23.74      7.71 o
   3   8   5      119.17      129.88     14.80 o
   4   8   5      103.48      131.46     15.04 o
   5   8   5       65.07       63.16     12.19 o
   6   8   5       14.04       20.79     10.80 o
   7   8   5        1.16       -1.83     13.26 o
   8   8   5       19.81       43.08     28.87 o
  -7   9   5       40.27       73.31     13.18 o
  -6   9   5     1876.73     1872.24     56.60 o
  -5   9   5     1988.27     2068.73     53.96 o
  -4   9   5       92.34      130.38     15.79 o
  -3   9   5      948.18      944.22     33.78 o
  -2   9   5     2546.65     2676.47     59.42 o
  -1   9   5     3391.72     3116.48     73.17 o
   0   9   5      392.42      372.77     22.46 o
   1   9   5     2259.96     2215.56     61.82 o
   2   9   5     4776.60     4524.22     81.73 o
   3   9   5     1397.38     1347.87     39.26 o
   4   9   5      131.53      140.74     16.04 o
   5   9   5      701.74      727.13     28.74 o
   6   9   5     1457.56     1406.42     84.37 o
   7   9   5      490.78      444.24     55.61 o
  -6  10   5       21.02       36.07     11.43 o
  -5  10   5        0.02       12.15     11.85 o
  -4  10   5       76.92      102.82     17.20 o
  -3  10   5       81.53       70.03     18.45 o
  -2  10   5        0.77       17.58     11.83 o
  -1  10   5        1.68        4.59     10.71 o
   0  10   5       44.50       46.70     15.06 o
   1  10   5        8.19       19.57     15.37 o
   2  10   5      119.09      133.18     20.00 o
   3  10   5        6.03       26.76     13.27 o
   4  10   5       42.33       64.06     14.66 o
   5  10   5        7.57       23.90     11.26 o
   6  10   5        3.84       14.94     20.03 o
  -5  11   5      694.76      807.31     42.18 o
  -4  11   5       25.84       15.82     11.88 o
  -3  11   5      331.88      328.43     30.20 o
  -2  11   5     1771.06     1814.96     60.68 o
  -1  11   5     1451.10     1370.79     51.81 o
   0  11   5       41.74       44.20     15.05 o
   1  11   5      699.29      804.29     40.86 o
   2  11   5     1434.83     1412.39     64.11 o
   3  11   5      906.34      917.40     58.50 o
   4  11   5        0.02       20.27     14.47 o
  -2  12   5      101.77      151.54     21.84 o
  -1  12   5        1.31       20.54     13.09 o
   0  12   5        8.52       26.11     14.43 o
   1  12   5        0.41       -8.30     13.55 o
 -11   0   6      571.31      577.55     44.51 o
 -10   0   6     1898.19     2024.17     72.05 o
  -9   0   6      688.66      593.15     35.20 o
  -8   0   6      142.11      187.76     29.58 o
  -7   0   6     4487.42     4325.01     88.49 o
  -6   0   6     5394.55     5193.96     89.17 o
  -5   0   6     1117.70      960.88     26.43 o
  -4   0   6    12985.89    13863.33    197.61 o
  -3   0   6    17671.20    17474.72    242.15 o
  -2   0   6    10665.49    11316.52    159.03 o
  -1   0   6       37.36       22.22     13.50 o
   0   0   6    10508.96    10813.44    150.91 o
   1   0   6    35890.83    35149.43    470.68 o
   2   0   6    11523.81    11755.75    206.55 o
   4   0   6     8113.47     7954.17    244.18 o
   5   0   6    10037.26     9672.15    186.49 o
   6   0   6      312.97      310.46     25.20 o
   7   0   6      520.71      487.15     32.27 o
   8   0   6     2830.30     2942.26    191.37 o
   9   0   6     2394.70     2263.36     77.14 o
  10   0   6       18.96       44.67     17.43 o
  11   0   6      182.01      188.09     27.46 o
 -11   1   6        2.03       -0.80     11.02 o
 -10   1   6       15.90       25.61     10.02 o
  -9   1   6      128.36      143.59     17.16 o
  -8   1   6        1.73       -6.76      6.76 o
  -7   1   6       75.54       80.37      8.07 o
  -6   1   6       69.55       68.75      6.86 o
  -5   1   6      455.83      484.74     12.93 o
  -4   1   6     1006.80      995.88     17.93 o
  -3   1   6     1654.43     1793.71     24.69 o
  -2   1   6      745.15      750.45     19.80 o
  -1   1   6     1706.39     1839.32     23.02 o
   0   1   6     1208.45     1368.73     18.45 o
   1   1   6     9476.01     9968.85     99.68 o
   2   1   6    15827.23    16736.14    178.90 o
   3   1   6     2312.12     2594.88     31.90 o
   4   1   6      675.89      603.01     18.80 o
   5   1   6      212.88      261.86     16.18 o
   6   1   6       13.71        9.29      6.67 o
   7   1   6        1.89        3.49      7.09 o
   8   1   6      392.70      374.19     32.41 o
   9   1   6       32.69       40.63     10.07 o
  10   1   6        9.58       21.33      9.52 o
  11   1   6        7.06       19.07     12.34 o
 -11   2   6      619.30      741.88     52.64 o
 -10   2   6     1081.64     1051.24     55.50 o
  -9   2   6      230.20      261.19     19.44 o
  -8   2   6      612.84      634.27     23.64 o
  -7   2   6     5786.03     5698.55    109.45 o
  -6   2   6     8668.97     8616.56     96.24 o
  -5   2   6      115.17      131.94      8.06 o
  -4   2   6     5650.68     5547.58     62.85 o
  -3   2   6    17600.35    18474.47    181.31 o
  -2   2   6    32339.76    31883.38    305.03 o
  -1   2   6       36.90       56.60      4.33 o
   0   2   6       45.18       65.20      3.99 o
   1   2   6    17448.93    17314.50    169.26 o
   2   2   6      469.55      436.49     15.18 o
   3   2   6       19.41       20.00      4.24 o
   4   2   6     8239.06     8210.29     87.55 o
   5   2   6     9818.26     9431.80    129.97 o
   6   2   6     1861.44     1781.63     40.50 o
   7   2   6      353.99      359.95     21.27 o
   8   2   6     1429.39     1326.86     38.28 o
   9   2   6     1039.26     1024.05     35.60 o
  10   2   6      213.42      238.36     21.44 o
  11   2   6      255.50      281.81     30.58 o
 -11   3   6        1.72        0.64     14.26 o
 -10   3   6       66.87       91.44     20.82 o
  -9   3   6       33.36       34.37     14.34 o
  -8   3   6       65.30       72.38     13.61 o
  -7   3   6        7.97        8.60      5.40 o
  -6   3   6        1.26        7.60      4.56 o
  -5   3   6      177.14      186.55     10.61 o
  -4   3   6      110.03      116.67      7.64 o
  -3   3   6     2780.94     3087.36     44.76 o
  -2   3   6        2.03       -0.19      1.98 o
  -1   3   6     1305.56     1533.04     23.99 o
   0   3   6     2801.39     2914.51     35.07 o
   1   3   6     2479.94     2672.82     34.24 o
   2   3   6     1352.73     1402.90     22.63 o
   3   3   6      201.37      190.47      9.12 o
   4   3   6      616.81      584.39     14.60 o
   5   3   6      212.02      226.76     10.17 o
   6   3   6      218.08      194.93     15.88 o
   7   3   6        0.97        2.09      7.73 o
   8   3   6       28.62       29.98      9.95 o
   9   3   6       28.79       41.11     11.19 o
  10   3   6       33.24       36.93     16.54 o
 -11   4   6      431.55      539.03     48.00 o
 -10   4   6     1407.48     1448.35     64.98 o
  -9   4   6      376.96      419.92     39.05 o
  -8   4   6     1786.26     1754.03     65.98 o
  -7   4   6     1187.28     1080.57     32.78 o
  -6   4   6     9780.81     9846.15    138.19 o
  -5   4   6      479.20      527.01     19.54 o
  -4   4   6      254.49      210.71      8.95 o
  -3   4   6     9726.18     9898.60    104.02 o
  -2   4   6     8490.95     8467.14     99.44 o
  -1   4   6      186.61      226.04      9.50 o
   0   4   6     8326.93     8543.99     90.29 o
   1   4   6    31883.93    33484.28    323.08 o
   2   4   6    11793.69    11954.63    124.67 o
   3   4   6     1207.15     1199.98     22.60 o
   4   4   6     2831.71     2750.92     57.80 o
   5   4   6     6358.95     6203.59    114.65 o
   6   4   6     1767.79     1697.89     41.11 o
   7   4   6     1010.20     1006.36     32.45 o
   8   4   6     2429.31     2300.59     54.29 o
   9   4   6     1684.81     1660.58     47.02 o
  10   4   6       32.80       57.64     13.01 o
 -10   5   6       22.42       28.28     20.59 o
  -9   5   6      197.30      200.51     29.16 o
  -8   5   6       64.98       64.62     17.28 o
  -7   5   6       33.20       38.26      9.59 o
  -6   5   6      608.63      575.63     23.45 o
  -5   5   6        7.85        3.33      6.74 o
  -4   5   6      162.28      148.01     13.45 o
  -3   5   6       66.09       81.70      8.37 o
  -2   5   6      273.48      284.85     12.51 o
  -1   5   6     1117.59     1253.05     27.33 o
   0   5   6       12.09       21.92      5.04 o
   1   5   6       66.08       58.84      9.14 o
   2   5   6      472.62      420.42     13.37 o
   3   5   6        0.78       14.46     17.89 o
   4   5   6      147.09      165.61     10.84 o
   5   5   6      151.02      169.04     11.14 o
   6   5   6      256.15      248.31     28.58 o
   7   5   6      326.64      319.93     21.93 o
   8   5   6        9.65        0.64      9.24 o
   9   5   6        0.16        8.70      9.67 o
  10   5   6        0.25        1.18      9.66 o
 -10   6   6     1133.78     1159.49     88.85 o
  -9   6   6      103.79       79.19     29.07 o
  -8   6   6      207.90      205.25     58.66 o
  -7   6   6     4058.97     4058.99     84.99 o
  -6   6   6     2063.45     2233.72     51.45 o
  -5   6   6      414.83      438.14     23.56 o
  -4   6   6     1717.80     1523.10     38.60 o
  -3   6   6     9152.06     9376.85    136.42 o
  -2   6   6     4419.57     4173.39     60.84 o
  -1   6   6      109.16      190.32     12.17 o
   0   6   6     8774.74     8957.90    110.09 o
   1   6   6    11246.57    11237.11    121.43 o
   2   6   6     4771.68     4351.05     56.94 o
   3   6   6       95.32      108.16     13.73 o
   4   6   6     3438.28     3334.78     48.98 o
   5   6   6     6843.13     6702.32     83.14 o
   6   6   6     2170.08     2107.32     50.11 o
   7   6   6       65.77       95.36     13.69 o
   8   6   6     1828.75     1898.96     54.56 o
   9   6   6      852.78      870.78     76.72 o
  -9   7   6        2.06       17.45     15.69 o
  -8   7   6        3.54       10.70     14.16 o
  -7   7   6        4.61        9.86     10.46 o
  -6   7   6       18.53       20.12      8.92 o
  -5   7   6        2.97        0.67      9.41 o
  -4   7   6       71.90       62.76     11.91 o
  -3   7   6        0.25       -6.66      7.14 o
  -2   7   6      331.35      283.64     19.38 o
  -1   7   6      673.99      698.70     25.71 o
   0   7   6      645.46      618.71     19.95 o
   1   7   6      235.72      220.90     14.22 o
   2   7   6       24.23       22.26      6.85 o
   3   7   6      139.81      132.66     12.31 o
   4   7   6       23.69       20.65      7.76 o
   5   7   6        7.67       15.54      7.01 o
   6   7   6       18.44        2.23      8.36 o
   7   7   6        4.53       -7.13     10.09 o
   8   7   6       14.33       18.03     12.48 o
   9   7   6       36.21       28.25     17.67 o
  -8   8   6      183.82      239.45     33.03 o
  -7   8   6     1644.50     1654.95     69.23 o
  -6   8   6     2813.81     2857.72     65.03 o
  -5   8   6      307.65      310.44     23.17 o
  -4   8   6     1098.00     1123.81     36.31 o
  -3   8   6     5031.97     4815.24     86.24 o
  -2   8   6     4679.98     4388.84     79.81 o
  -1   8   6       50.03       61.84     16.74 o
   0   8   6     1899.70     1770.71     44.08 o
   1   8   6     5505.15     5440.82     79.72 o
   2   8   6     2460.79     2358.86     55.46 o
   3   8   6      212.85      221.60     22.28 o
   4   8   6     1664.03     1535.70     40.44 o
   5   8   6     3421.04     3275.00     57.52 o
   6   8   6      257.55      293.12     26.01 o
   7   8   6       23.61       38.90     15.82 o
   8   8   6      477.81      540.26     44.95 o
  -7   9   6       18.17       50.09     18.07 o
  -6   9   6        3.14        5.36      9.88 o
  -5   9   6        9.52        4.78      9.05 o
  -4   9   6       95.58       82.81     13.69 o
  -3   9   6        9.58       11.04      9.76 o
  -2   9   6        0.19       11.43      8.95 o
  -1   9   6       66.66       61.81     12.24 o
   0   9   6        0.08       -1.54      8.25 o
   1   9   6      403.69      342.62     28.46 o
   2   9   6      208.80      242.09     24.57 o
   3   9   6      681.45      593.04     27.71 o
   4   9   6       14.63       20.01      9.86 o
   5   9   6        2.91       10.33      8.99 o
   6   9   6        5.63       19.11     19.52 o
  -6  10   6      827.83      941.36     37.41 o
  -5  10   6        8.59       31.04     10.66 o
  -4  10   6      755.20      718.13     32.34 o
  -3  10   6     2381.38     2226.74     56.87 o
  -2  10   6     1664.23     1691.63     56.19 o
  -1  10   6        0.91       -1.39     10.41 o
   0  10   6      796.34      770.22     38.31 o
   1  10   6     2427.26     2419.34     68.78 o
   2  10   6      965.11      932.21     41.24 o
   3  10   6       31.64       36.40     13.36 o
   4  10   6     2180.44     2148.89     63.97 o
   5  10   6     1498.44     1508.60     49.75 o
   6  10   6      216.56      207.58     38.63 o
  -4  11   6        3.53       21.79     16.57 o
  -3  11   6       27.85       51.89     15.45 o
  -2  11   6        4.34        5.81     12.95 o
  -1  11   6       54.27      100.23     22.55 o
   0  11   6        1.05       16.16     12.46 o
   1  11   6        0.03       17.05     12.52 o
   2  11   6        1.24       15.11     12.10 o
   3  11   6        0.12        4.23     14.05 o
   4  11   6        2.82        6.64     14.79 o
  -1  12   6        6.03       44.73     15.45 o
   0  12   6      601.84      655.01     42.58 o
   1  12   6      866.75      890.43     52.47 o
 -11   1   7      860.83      882.70     39.68 o
 -10   1   7      315.64      301.90     26.66 o
  -9   1   7      288.37      346.79     25.65 o
  -8   1   7     2439.79     2370.22     52.08 o
  -7   1   7     4458.06     4334.03     62.69 o
  -6   1   7      106.83      133.00      8.88 o
  -5   1   7     5391.99     5241.28     61.97 o
  -4   1   7    18981.37    19868.99    196.21 o
  -3   1   7    15056.27    15697.81    155.45 o
  -2   1   7      711.40      651.97     12.08 o
  -1   1   7    11948.52    12962.23    127.84 o
   0   1   7    13250.75    13652.68    134.43 o
   1   1   7      291.88      366.04      8.85 o
   2   1   7     1158.06     1124.05     18.63 o
   3   1   7    40684.75    41272.50    392.45 o
   4   1   7    20907.12    20821.37    257.08 o
   5   1   7     3991.68     3902.62     65.13 o
   6   1   7      745.39      724.23     24.67 o
   7   1   7     2871.78     2539.27     53.67 o
   8   1   7     1992.76     1822.66     46.07 o
   9   1   7      491.60      456.17     27.33 o
  10   1   7      459.45      488.38     29.75 o
  11   1   7      722.49      814.51     34.86 o
 -11   2   7        9.05       16.77     39.14 o
 -10   2   7       52.97       85.84     17.42 o
  -9   2   7       17.64       15.74      9.42 o
  -8   2   7        3.39       15.32      5.52 o
  -7   2   7      907.62      836.52     20.53 o
  -6   2   7       66.81       79.75      7.52 o
  -5   2   7       10.27       10.69      3.69 o
  -4   2   7       34.01       44.76      4.77 o
  -3   2   7        0.32        2.26      2.55 o
  -2   2   7      421.60      470.87     11.69 o
  -1   2   7      822.58      950.77     30.29 o
   0   2   7      186.41      195.54      8.77 o
   1   2   7     2259.81     2213.92     28.86 o
   2   2   7     6003.93     6519.40     76.25 o
   3   2   7      287.38      291.86      9.46 o
   4   2   7      602.94      660.97     14.08 o
   5   2   7        4.86       11.70      6.44 o
   6   2   7       15.59       -1.28      6.44 o
   7   2   7      332.00      360.77     21.76 o
   8   2   7        2.08       -3.01      7.23 o
   9   2   7        9.74        4.17      9.36 o
  10   2   7        4.94        6.35     13.76 o
  11   2   7       20.85       24.44     11.65 o
 -11   3   7      695.93      711.00     55.81 o
 -10   3   7       72.15       62.64     37.31 o
  -9   3   7      445.27      492.97     46.41 o
  -8   3   7     5593.60     5547.73     80.48 o
  -7   3   7     4593.60     4474.54     86.39 o
  -6   3   7       94.29      115.36     10.17 o
  -5   3   7     7494.39     7490.42     84.26 o
  -4   3   7    17939.14    18179.76    182.13 o
  -3   3   7    14715.93    14878.79    149.15 o
  -2   3   7     2538.53     2804.47     49.55 o
  -1   3   7    10421.01    10844.33    160.63 o
   0   3   7    13063.42    13256.75    132.72 o
   1   3   7    14624.47    14894.38    149.12 o
   2   3   7     1023.44      987.46     18.48 o
   3   3   7     6228.71     6360.46     71.78 o
   4   3   7    10473.17    10143.68    108.29 o
   5   3   7     1246.45     1197.75     31.31 o
   6   3   7      913.84      933.11     29.20 o
   7   3   7     2351.47     2386.44     52.70 o
   8   3   7     1528.75     1448.46     41.19 o
   9   3   7        2.38        6.51      8.60 o
  10   3   7      467.79      478.63     30.31 o
 -10   4   7        1.17        4.34     13.17 o
  -9   4   7        1.17       11.76     13.31 o
  -8   4   7        0.36        3.79      7.47 o
  -7   4   7       80.62       76.90     11.32 o
  -6   4   7      238.87      251.61     20.23 o
  -5   4   7       12.29       14.95      7.06 o
  -4   4   7      121.44      145.10      9.30 o
  -3   4   7        7.86       21.60      3.14 o
  -2   4   7      704.81      663.52     15.08 o
  -1   4   7     1321.96     1417.06     26.13 o
   0   4   7      971.51     1058.70     21.89 o
   1   4   7      780.91      817.05     16.73 o
   2   4   7     1091.37     1161.16     21.71 o
   3   4   7       89.59      100.20      7.93 o
   4   4   7      122.64      170.58     10.17 o
   5   4   7       67.52       81.82      9.22 o
   6   4   7      220.74      194.30     16.75 o
   7   4   7       21.87       12.72      8.67 o
   8   4   7       32.84       20.99      9.85 o
   9   4   7        7.48       -8.75      8.75 o
  10   4   7       47.20       33.60     15.86 o
 -10   5   7      241.58      321.75     36.78 o
  -9   5   7      165.46      173.79     26.67 o
  -8   5   7     1192.54     1276.79     53.91 o
  -7   5   7      819.64      785.73     28.86 o
  -6   5   7      134.55      142.94     14.44 o
  -5   5   7      412.78      491.80     21.58 o
  -4   5   7     8320.05     8401.31    137.70 o
  -3   5   7     6512.38     6496.19     97.32 o
  -2   5   7       43.05       46.29      6.27 o
  -1   5   7     7022.52     7174.50     88.74 o
   0   5   7    14022.05    14201.79    165.68 o
   1   5   7     3305.58     3157.88     42.39 o
   2   5   7     1580.75     1560.19     27.25 o
   3   5   7     7361.79     7296.08     84.66 o
   4   5   7     6961.21     6853.24    101.82 o
   5   5   7     1188.17     1194.28     28.43 o
   6   5   7      323.43      338.81     21.52 o
   7   5   7     3433.73     3230.97     65.89 o
   8   5   7     1591.99     1479.57     54.47 o
   9   5   7       36.74       50.19     11.92 o
  10   5   7      107.89      104.97     15.96 o
 -10   6   7        1.89       13.24     14.16 o
  -9   6   7        0.15       10.36     13.30 o
  -8   6   7       44.52       42.49     12.20 o
  -7   6   7        9.58        4.83      8.45 o
  -6   6   7      755.91      738.65     28.63 o
  -5   6   7      256.17      218.71     17.97 o
  -4   6   7        6.25       17.88      8.08 o
  -3   6   7       18.38       10.47      6.68 o
  -2   6   7      222.88      173.18     15.00 o
  -1   6   7        2.50       16.72      5.43 o
   0   6   7      175.30      180.58     11.82 o
   1   6   7       37.13       39.05      7.03 o
   2   6   7       21.46       22.63      6.05 o
   3   6   7      256.23      237.81     12.91 o
   4   6   7       31.19       36.11      6.93 o
   5   6   7       42.90       42.26      8.18 o
   6   6   7       35.86       37.13     10.66 o
   7   6   7      204.29      182.97     26.65 o
   8   6   7        6.94       -1.16      9.85 o
   9   6   7        7.94       19.17     12.80 o
  -9   7   7      257.47      292.53     40.36 o
  -8   7   7     1264.67     1274.90     48.15 o
  -7   7   7     1994.28     2102.89     53.90 o
  -6   7   7       49.76       50.59     10.63 o
  -5   7   7     1116.30     1170.64     48.40 o
  -4   7   7     5297.65     5339.36     91.59 o
  -3   7   7     3281.51     3134.02     62.37 o
  -2   7   7      244.97      264.85     19.29 o
  -1   7   7     3103.23     2926.84     58.37 o
   0   7   7     7675.50     7374.64     97.11 o
   1   7   7     1328.36     1312.50     30.39 o
   2   7   7       35.36       55.81      8.82 o
   3   7   7     2998.98     2782.45     44.28 o
   4   7   7     2055.48     2035.38     37.14 o
   5   7   7     1174.63     1125.13     26.93 o
   6   7   7      419.28      448.50     25.25 o
   7   7   7     1942.99     1895.12     84.78 o
   8   7   7      676.67      702.22     36.69 o
   9   7   7       27.64       37.09     13.26 o
  -8   8   7        0.75      -13.58     13.58 o
  -7   8   7      222.28      223.55     21.86 o
  -6   8   7       36.63       45.43     11.76 o
  -5   8   7       20.56        1.30      8.69 o
  -4   8   7        3.07       -0.44      8.41 o
  -3   8   7       10.03       16.54      9.29 o
  -2   8   7      119.84      115.37     15.96 o
  -1   8   7      101.77      123.17     17.62 o
   0   8   7      399.55      413.51     23.90 o
   1   8   7      619.34      655.02     32.09 o
   2   8   7      353.92      374.12     29.82 o
   3   8   7       48.64       52.36      9.33 o
   4   8   7       40.87       57.61     12.62 o
   5   8   7       70.37       48.60     22.62 o
   6   8   7       68.08       49.36     13.92 o
   7   8   7        2.05        5.17     11.86 o
   8   8   7       47.25       79.43     21.52 o
  -7   9   7      697.47      733.46     34.59 o
  -6   9   7      120.58      144.24     18.08 o
  -5   9   7     1915.84     1767.72     50.03 o
  -4   9   7     3302.46     3302.63     71.39 o
  -3   9   7     1805.46     1855.14     49.60 o
  -2   9   7       23.15       39.37     10.35 o
  -1   9   7      899.93      878.01     32.21 o
   0   9   7     2926.67     2774.60     60.91 o
   1   9   7     1955.74     1998.17     50.45 o
   2   9   7      201.23      220.40     25.19 o
   3   9   7     2832.69     2691.07     58.61 o
   4   9   7     2619.67     2512.38     56.45 o
   5   9   7      193.55      265.64     25.81 o
   6   9   7       46.64       74.72     30.09 o
   7   9   7      656.93      753.17     65.57 o
  -6  10   7       11.28       15.16     10.97 o
  -5  10   7       32.34       54.66     12.38 o
  -4  10   7        4.17       -2.57      9.38 o
  -3  10   7       15.03       19.86     10.81 o
  -2  10   7       27.96       35.00     11.72 o
  -1  10   7        8.91       10.86     12.61 o
   0  10   7       42.87       46.34     14.98 o
   1  10   7      163.80      185.08     22.69 o
   2  10   7       64.95       66.81     16.33 o
   3  10   7       65.99       80.97     20.28 o
   4  10   7      148.26      165.21     21.38 o
   5  10   7       11.01       48.29     21.25 o
   6  10   7        0.09        3.76     17.69 o
  -4  11   7     1252.82     1353.59     53.37 o
  -3  11   7      633.53      748.21     44.22 o
  -2  11   7        0.03       18.79     18.62 o
  -1  11   7      837.16      847.08     41.31 o
   0  11   7     1380.00     1480.52     54.84 o
   1  11   7      420.31      489.54     36.27 o
   2  11   7       18.16       38.02     24.10 o
   3  11   7      701.84      789.19     43.71 o
   4  11   7     1297.36     1342.35     60.70 o
  -1  12   7        0.29       -1.49     19.09 o
   0  12   7        4.29       27.97     14.66 o
 -11   0   8      249.83      212.16     41.48 o
 -10   0   8      122.82      165.08     30.80 o
  -9   0   8     3184.53     2944.79     85.67 o
  -8   0   8     3646.64     3547.82     85.27 o
  -7   0   8      344.69      355.57     25.81 o
  -6   0   8     5357.12     5129.35     89.48 o
  -5   0   8    11843.21    11341.09    168.68 o
  -4   0   8     5790.08     5875.35     93.71 o
  -3   0   8     9766.53    10136.96    147.67 o
  -2   0   8    11952.96    11979.20    169.81 o
  -1   0   8    13610.02    14001.28    195.36 o
   0   0   8     7087.88     7130.68    105.58 o
   1   0   8        4.64       -0.65      5.64 o
   2   0   8    22952.66    24008.23    327.79 o
   3   0   8    29878.05    30709.33    587.31 o
   4   0   8     1017.87     1033.48     55.30 o
   5   0   8      661.66      595.80     35.38 o
   6   0   8     3838.40     3396.47    174.24 o
   7   0   8     1948.82     1804.46     61.63 o
   8   0   8      474.18      505.29     46.05 o
   9   0   8      543.36      584.67     43.72 o
  10   0   8     1297.72     1361.16     76.24 o
  11   0   8      353.99      398.98     50.27 o
 -11   1   8       22.56       14.10     11.87 o
 -10   1   8        0.78        9.82      9.70 o
  -9   1   8       13.79        2.33     10.77 o
  -8   1   8        2.42        4.51      5.39 o
  -7   1   8        0.00        3.75      4.40 o
  -6   1   8       20.87       24.21      5.70 o
  -5   1   8      473.26      496.34     13.34 o
  -4   1   8     4262.38     4821.63     56.42 o
  -3   1   8       79.91       68.32      6.83 o
  -2   1   8      569.20      560.43     11.28 o
  -1   1   8      571.11      509.97     10.75 o
   0   1   8      462.17      489.65     10.68 o
   1   1   8       51.08       69.16      5.26 o
   2   1   8     1580.24     1787.66     28.53 o
   3   1   8     3604.94     3832.98     45.05 o
   4   1   8      117.14      137.09     11.85 o
   5   1   8        9.31        6.75      6.44 o
   6   1   8       85.87       90.92     11.47 o
   7   1   8        1.19        4.26      7.09 o
   8   1   8        5.90        3.74      7.62 o
   9   1   8        0.10        8.02      8.34 o
  10   1   8        0.03        4.72      8.93 o
  11   1   8       10.76       22.37     12.07 o
 -11   2   8       97.99      105.17     21.84 o
 -10   2   8      386.97      430.50     38.58 o
  -9   2   8     1223.79     1274.83     60.95 o
  -8   2   8     1309.48     1270.29     38.11 o
  -7   2   8      189.08      204.10     11.84 o
  -6   2   8     3395.57     3319.56     50.25 o
  -5   2   8    14193.69    14397.55    148.52 o
  -4   2   8     8443.92     8973.87     95.82 o
  -3   2   8     6285.74     6651.49     74.09 o
  -2   2   8     8314.46     8039.27     93.93 o
  -1   2   8     7681.88     7782.61     90.56 o
   0   2   8    12364.73    12949.33    129.16 o
   1   2   8      447.07      388.77     10.04 o
   2   2   8    14161.11    14186.30    142.48 o
   3   2   8     8907.14     9327.67     98.51 o
   4   2   8     3480.86     3362.53     42.48 o
   5   2   8     1363.82     1268.79     32.45 o
   6   2   8     6961.36     6699.49    103.13 o
   7   2   8     1525.94     1509.55     39.87 o
   8   2   8       17.82       20.70      9.13 o
   9   2   8     1115.63     1014.03     51.56 o
  10   2   8      909.96      908.67     35.56 o
 -11   3   8        2.32       27.55     22.57 o
 -10   3   8       45.75        0.07     18.50 o
  -9   3   8      311.78      299.22     32.16 o
  -8   3   8       34.60       31.97      9.07 o
  -7   3   8      114.41      110.12     10.89 o
  -6   3   8      769.91      732.57     20.82 o
  -5   3   8      219.80      231.78     10.07 o
  -4   3   8       46.46       55.20      5.18 o
  -3   3   8      691.19      822.37     26.54 o
  -2   3   8     4440.77     4766.03     60.67 o
  -1   3   8        6.28       14.18      2.63 o
   0   3   8      189.05      209.21      7.55 o
   1   3   8        1.56       -2.59      3.08 o
   2   3   8      232.33      258.94      9.71 o
   3   3   8        2.94       -0.81      3.42 o
   4   3   8       83.73       93.86      7.48 o
   5   3   8        0.00        9.07      6.79 o
   6   3   8       96.80      115.66     13.47 o
   7   3   8      251.87      264.29     20.10 o
   8   3   8       58.61       52.64     11.85 o
   9   3   8        1.59        7.02      9.29 o
  10   3   8       58.28       51.43     12.69 o
 -10   4   8      366.22      387.09     39.17 o
  -9   4   8     2709.27     2630.45     88.26 o
  -8   4   8     1387.93     1366.88     70.27 o
  -7   4   8        0.62       -6.67      7.08 o
  -6   4   8     1388.09     1361.35     35.72 o
  -5   4   8    11485.07    11559.70    157.10 o
  -4   4   8     2205.93     2194.72     44.43 o
  -3   4   8       25.16       28.20      7.35 o
  -2   4   8    21891.65    21760.31    267.54 o
  -1   4   8    15684.76    15705.98    172.94 o
   0   4   8     1777.99     1637.49     24.51 o
   1   4   8      554.58      592.47     14.25 o
   2   4   8    21188.72    20993.43    209.78 o
   3   4   8     2139.53     1995.82     31.67 o
   4   4   8     2074.97     1958.31     32.03 o
   5   4   8      340.67      322.87     18.98 o
   6   4   8     4295.32     4210.22     77.91 o
   7   4   8     2981.63     2820.66     73.94 o
   8   4   8      218.98      242.28     20.64 o
   9   4   8      393.23      458.79     49.76 o
  10   4   8      797.31      885.56     35.54 o
 -10   5   8       26.44       42.80     26.23 o
  -9   5   8       20.23       11.08     20.53 o
  -8   5   8       50.19       59.99     11.17 o
  -7   5   8      367.85      331.95     21.95 o
  -6   5   8        3.26       -0.43      7.57 o
  -5   5   8       13.88        9.07      6.76 o
  -4   5   8      154.21      153.54     14.27 o
  -3   5   8       60.77      118.44     33.82 o
  -2   5   8       20.15       23.49      6.91 o
  -1   5   8      797.31      848.82     19.67 o
   0   5   8       50.06       95.93      8.67 o
   1   5   8     1070.93     1069.72     20.95 o
   2   5   8        3.65       12.40      4.65 o
   3   5   8      155.99      200.43     16.42 o
   4   5   8      221.94      217.17     12.15 o
   5   5   8        9.15        8.51      7.63 o
   6   5   8       61.30       67.66     13.69 o
   7   5   8        9.25       11.75      8.97 o
   8   5   8        1.39       -6.17      8.79 o
   9   5   8        2.87        7.14      9.89 o
  10   5   8        9.79       33.54     18.31 o
 -10   6   8      130.84      155.39     28.44 o
  -9   6   8     1352.17     1540.11    198.99 o
  -8   6   8      875.70      910.57     36.86 o
  -7   6   8      105.42      150.24     20.59 o
  -6   6   8     3659.87     3574.41     70.31 o
  -5   6   8     4099.66     3964.29     74.48 o
  -4   6   8     3347.48     3354.22     80.92 o
  -3   6   8        0.14       16.40      7.26 o
  -2   6   8     3540.57     3329.75     68.10 o
  -1   6   8     8193.28     7436.81    330.51 o
   0   6   8     4705.87     4662.62     66.04 o
   1   6   8     4944.56     5054.11     70.86 o
   2   6   8    12350.11    12016.64    142.12 o
   3   6   8     6459.64     6189.29     77.18 o
   4   6   8      149.54      163.52     12.61 o
   5   6   8     1566.55     1408.95     41.89 o
   6   6   8     3644.91     3595.07     69.74 o
   7   6   8     1720.57     1606.40     44.71 o
   8   6   8       23.28       37.06     14.78 o
   9   6   8      324.74      417.42     27.94 o
  -9   7   8        2.06       12.05     14.89 o
  -8   7   8       59.50       65.74     13.19 o
  -7   7   8       22.05       29.18     10.82 o
  -6   7   8        1.06        4.07      8.30 o
  -5   7   8      296.36      250.00     20.30 o
  -4   7   8       41.05       38.01     10.39 o
  -3   7   8       23.19       19.97     11.71 o
  -2   7   8        0.08        9.40      8.17 o
  -1   7   8        9.74        7.07      7.55 o
   0   7   8       32.26       36.47     10.38 o
   1   7   8      109.31      114.35     11.41 o
   2   7   8       45.22       45.11      8.29 o
   3   7   8       41.58       33.88     12.67 o
   4   7   8      157.62      155.15     12.24 o
   5   7   8        3.90       -5.82      8.50 o
   6   7   8       35.19       17.88     13.41 o
   7   7   8       35.74       41.38     11.75 o
   8   7   8        3.82       -1.27     11.35 o
  -8   8   8      577.73      691.59     62.32 o
  -7   8   8        4.82       13.07      9.63 o
  -6   8   8     1358.47     1281.38     47.26 o
  -5   8   8     2929.26     2897.77     65.26 o
  -4   8   8     2125.66     2077.73     84.08 o
  -3   8   8       41.69       58.67     12.15 o
  -2   8   8     1953.68     1933.03     54.21 o
  -1   8   8     4830.97     4606.33     83.17 o
   0   8   8      424.44      431.60     23.85 o
   1   8   8       20.44       21.19      9.57 o
   2   8   8     2058.20     2020.73     41.75 o
   3   8   8     2111.97     1958.63     41.50 o
   4   8   8      337.53      383.58     20.42 o
   5   8   8      484.49      565.25     41.15 o
   6   8   8     2332.57     2296.66     77.82 o
   7   8   8      896.66      950.30     40.46 o
   8   8   8       51.14       51.68     14.99 o
  -7   9   8       23.93       73.85     23.96 o
  -6   9   8        0.59        5.36      9.86 o
  -5   9   8       93.14       89.78     15.08 o
  -4   9   8      137.93      127.28     20.25 o
  -3   9   8       83.18      113.14     24.91 o
  -2   9   8       32.11       52.94     12.00 o
  -1   9   8       34.11       49.36     11.96 o
   0   9   8        1.88       23.29      9.67 o
   1   9   8       68.29      112.70     15.32 o
   2   9   8      133.87      163.00     16.83 o
   3   9   8       43.52       54.42     14.69 o
   4   9   8      252.00      225.64     19.77 o
   5   9   8       23.26       40.47     15.69 o
   6   9   8        3.94       34.66     27.24 o
   7   9   8        0.83      -11.84     15.55 o
  -6  10   8      598.28      661.28     36.37 o
  -5  10   8     1670.32     1731.11     53.88 o
  -4  10   8      599.96      687.64     34.48 o
  -3  10   8        0.70        7.44      9.80 o
  -2  10   8     2900.92     2790.51     65.61 o
  -1  10   8     1940.39     1891.58     51.28 o
   0  10   8      284.52      377.37     41.00 o
   1  10   8      219.93      224.72     25.08 o
   2  10   8     2712.55     2594.47     72.65 o
   3  10   8     2428.36     2431.10    110.93 o
   4  10   8      716.84      641.34     36.13 o
   5  10   8      413.35      516.01     64.96 o
  -4  11   8       19.28       23.04     13.33 o
  -3  11   8        2.80       35.52     16.42 o
  -2  11   8      122.05      145.66     21.63 o
  -1  11   8      246.60      266.24     28.19 o
   0  11   8       16.37       33.99     18.06 o
   1  11   8      101.39       88.67     19.76 o
   2  11   8       30.80       47.56     14.43 o
   3  11   8       43.07       54.30     15.21 o
   4  11   8       14.43       55.16     17.17 o
 -11   1   9      380.46      399.16     31.08 o
 -10   1   9     1010.57     1050.48     48.93 o
  -9   1   9      872.71      888.72     35.52 o
  -8   1   9       19.30       22.65      5.99 o
  -7   1   9     2180.94     2025.76     34.19 o
  -6   1   9     6076.43     6065.75     72.57 o
  -5   1   9      680.13      599.75     14.87 o
  -4   1   9      154.76      101.54      6.97 o
  -3   1   9    31447.30    32990.05    316.94 o
  -2   1   9    22129.90    22948.83    222.59 o
  -1   1   9     2299.22     2269.47     29.42 o
   0   1   9      204.72      192.32      7.44 o
   1   1   9    10978.85    10903.70    111.15 o
   2   1   9     5941.78     6056.36     66.25 o
   3   1   9     5387.21     5112.59     57.93 o
   4   1   9     7304.16     6997.47     76.39 o
   5   1   9    15318.51    14460.69    189.80 o
   6   1   9     3958.67     3760.69     67.68 o
   7   1   9       98.18      128.15     23.34 o
   8   1   9      925.13      930.97     32.45 o
   9   1   9     1499.34     1432.14     43.18 o
  10   1   9      419.68      470.67     30.20 o
 -11   2   9        3.78       18.69     15.71 o
 -10   2   9       29.37       28.21     24.14 o
  -9   2   9      141.75      155.49     23.52 o
  -8   2   9        0.14       -2.18      5.52 o
  -7   2   9      293.05      241.59     14.85 o
  -6   2   9      375.17      423.90     13.53 o
  -5   2   9      243.42      295.76     11.10 o
  -4   2   9        0.25       -1.36      3.14 o
  -3   2   9        1.34        3.06      2.59 o
  -2   2   9      874.77      871.60     19.44 o
  -1   2   9       20.32       19.90      2.79 o
   0   2   9        0.05        2.82      2.63 o
   1   2   9      906.53      975.18     20.97 o
   2   2   9     1135.26     1218.89     20.52 o
   3   2   9     2112.93     2211.36     31.31 o
   4   2   9        6.88       26.43      4.28 o
   5   2   9      162.11      174.33     14.69 o
   6   2   9      103.39      109.22     13.21 o
   7   2   9       70.82       86.00     12.35 o
   8   2   9        9.71        0.50      8.20 o
   9   2   9       50.23       47.87     11.87 o
  10   2   9       12.04        9.42     10.17 o
 -11   3   9      270.47      360.27     39.24 o
 -10   3   9     1590.37     1447.11    112.79 o
  -9   3   9     1418.79     1385.79     59.13 o
  -8   3   9      131.01      141.10     14.44 o
  -7   3   9     4486.98     4602.12     78.16 o
  -6   3   9     6701.60     6508.38     87.33 o
  -5   3   9     4864.78     4990.80     73.89 o
  -4   3   9      730.74      784.14     18.43 o
  -3   3   9     5115.59     4844.17     71.04 o
  -2   3   9    19617.67    19265.94    211.05 o
  -1   3   9     9048.53     9558.55    110.81 o
   0   3   9     2918.02     2799.45     35.62 o
   1   3   9    14126.68    14235.53    144.42 o
   2   3   9     8175.48     8167.54     88.96 o
   3   3   9      651.80      708.43     30.09 o
   4   3   9     3783.53     3685.53     48.12 o
   5   3   9     8763.83     8146.18    256.47 o
   6   3   9     1945.78     1781.40     50.68 o
   7   3   9       34.95       29.38     10.89 o
   8   3   9     1054.07      966.30     33.86 o
   9   3   9     1563.45     1413.43     46.66 o
  10   3   9      484.13      508.14     31.23 o
 -10   4   9        9.72       13.62     13.49 o
  -9   4   9       23.21       11.92     23.79 o
  -8   4   9       32.34       45.62     12.05 o
  -7   4   9      149.67      165.46     17.56 o
  -6   4   9      192.89      179.71     18.14 o
  -5   4   9      275.18      262.09     27.40 o
  -4   4   9        0.84       -1.69      5.04 o
  -3   4   9      623.94      667.00     28.99 o
  -2   4   9      139.22       99.22     10.43 o
  -1   4   9     1280.98     1481.27     25.34 o
   0   4   9      513.49      527.89     12.37 o
   1   4   9      967.42      981.30     19.04 o
   2   4   9        0.11        0.92      4.43 o
   3   4   9      147.89      110.40      8.75 o
   4   4   9       94.38      143.79      9.91 o
   5   4   9      306.60      297.27     18.81 o
   6   4   9        3.24       -3.24      7.73 o
   7   4   9       20.20       10.02      9.38 o
   8   4   9       68.64       47.14     14.41 o
   9   4   9        8.89       17.70     10.06 o
  10   4   9       12.55       29.04     11.90 o
 -10   5   9     1538.67     1637.57     71.85 o
  -9   5   9     1189.36     1213.32     59.30 o
  -8   5   9       24.88       26.86     10.00 o
  -7   5   9     1289.48     1249.40     40.44 o
  -6   5   9     2253.52     2234.79     52.62 o
  -5   5   9     1087.13     1100.49     46.00 o
  -4   5   9       96.31       94.33     12.90 o
  -3   5   9     8409.57     7989.01    116.00 o
  -2   5   9     8322.66     8349.32    118.86 o
  -1   5   9     3405.44     3161.45     46.66 o
   0   5   9     1226.08     1265.24     32.32 o
   1   5   9     8764.49     8704.43     96.49 o
   2   5   9     5900.72     5819.77     70.44 o
   3   5   9      914.80      958.30     28.75 o
   4   5   9      406.25      413.35     22.02 o
   5   5   9     3228.58     3219.32     67.82 o
   6   5   9     2943.02     2827.90     59.20 o
   7   5   9      271.43      280.53     21.63 o
   8   5   9      533.51      539.19     30.20 o
   9   5   9     1100.21     1148.43     62.87 o
  -9   6   9       16.26       30.43     15.44 o
  -8   6   9        6.31        8.86      9.51 o
  -7   6   9        0.10       -4.64      7.89 o
  -6   6   9       79.25       58.44     11.86 o
  -5   6   9      566.01      543.47     30.50 o
  -4   6   9       96.86       96.04     12.78 o
  -3   6   9       12.28        7.70      7.26 o
  -2   6   9      364.75      346.40     20.27 o
  -1   6   9        2.34       10.24      7.32 o
   0   6   9      234.68      282.58     13.93 o
   1   6   9       49.16       52.96      7.99 o
   2   6   9      170.11      163.37     10.98 o
   3   6   9      139.44      168.91     11.64 o
   4   6   9       83.23       84.49      9.37 o
   5   6   9       71.34       67.00     11.88 o
   6   6   9       72.67       53.99     11.93 o
   7   6   9       27.96       35.18     11.91 o
   8   6   9       20.02       21.83     11.17 o
   9   6   9        1.20       -6.18      9.76 o
  -9   7   9      483.57      533.62     48.33 o
  -8   7   9       32.14       40.04     11.36 o
  -7   7   9     1098.17     1110.47     38.25 o
  -6   7   9     4228.32     4050.69     79.81 o
  -5   7   9     1634.87     1616.61     44.63 o
  -4   7   9       43.39       60.84     11.51 o
  -3   7   9     5503.07     5400.88     92.00 o
  -2   7   9     5765.27     5701.36     94.79 o
  -1   7   9     2459.46     2378.06     52.05 o
   0   7   9      583.64      506.25     23.88 o
   1   7   9     9061.41     9250.25    135.49 o
   2   7   9     3488.89     3238.57     54.50 o
   3   7   9      855.37      856.71     25.33 o
   4   7   9      909.53      903.88     29.07 o
   5   7   9     2973.11     2915.94    109.00 o
   6   7   9     1973.65     1931.10     74.14 o
   7   7   9        1.56       20.75      9.81 o
   8   7   9      414.17      423.85     32.67 o
  -8   8   9        3.51        9.09     10.10 o
  -7   8   9       10.68       19.06     12.31 o
  -6   8   9      206.24      206.46     20.38 o
  -5   8   9        9.15       10.55     11.69 o
  -4   8   9       86.61       88.99     13.78 o
  -3   8   9      136.93      145.62     16.49 o
  -2   8   9       20.40       18.88      9.84 o
  -1   8   9      164.00      209.64     19.16 o
   0   8   9      270.45      321.55     22.52 o
   1   8   9      149.84      148.51     16.83 o
   2   8   9       17.44       25.17     10.13 o
   3   8   9       28.55       26.60      8.21 o
   4   8   9       28.20       45.85      9.38 o
   5   8   9        0.44       14.78     11.36 o
   6   8   9        2.57       17.21     15.51 o
   7   8   9        0.00       24.78     17.14 o
   8   8   9        0.49        2.87     13.14 o
  -7   9   9      563.73      656.20     36.07 o
  -6   9   9     1394.57     1372.69     45.45 o
  -5   9   9      820.52      833.29     34.47 o
  -4   9   9       59.62       55.49     12.67 o
  -3   9   9     2376.98     2307.66     96.96 o
  -2   9   9     2844.99     2791.37     63.42 o
  -1   9   9      803.15      774.06     40.83 o
   0   9   9        2.00        8.57      9.40 o
   1   9   9     2068.89     1946.04     50.22 o
   2   9   9     2865.53     2758.77     84.12 o
   3   9   9      206.56      213.43     24.02 o
   4   9   9      843.12      810.22     37.07 o
   5   9   9     1583.21     1523.73     62.54 o
   6   9   9      513.92      559.03     44.16 o
   7   9   9       17.49       48.09     19.44 o
  -6  10   9       17.19       25.49     10.74 o
  -5  10   9       11.28       15.42     11.04 o
  -4  10   9       13.07       19.03     10.95 o
  -3  10   9        2.97        5.51      9.56 o
  -2  10   9      151.64      117.51     16.17 o
  -1  10   9       11.85        7.47     10.34 o
   0  10   9        0.21       -1.51     11.76 o
   1  10   9        0.47       17.81     16.77 o
   2  10   9       17.04       30.57     14.04 o
   3  10   9        4.73        4.27     12.69 o
   4  10   9        0.56        8.39     11.98 o
   5  10   9       78.10       87.63     35.27 o
  -4  11   9       36.29       31.95     12.19 o
  -3  11   9      802.18      822.53     42.90 o
  -2  11   9     1231.52     1258.58     50.91 o
  -1  11   9      183.99      194.15     24.75 o
   0  11   9      252.32      257.45     27.65 o
   1  11   9     1211.03     1218.51     52.51 o
   2  11   9     1026.69     1050.16     90.10 o
   3  11   9       99.28      129.74     20.43 o
 -11   0  10     1088.92     1339.02     87.93 o
 -10   0  10      944.72      962.58     69.33 o
  -9   0  10      102.28       75.79     16.50 o
  -8   0  10     1808.82     1689.34     45.80 o
  -7   0  10     1714.38     1780.20     54.94 o
  -6   0  10     2994.82     3027.42     61.23 o
  -5   0  10      629.15      714.06     25.70 o
  -4   0  10    10957.96    11079.27    164.46 o
  -3   0  10    35247.62    36964.51    501.05 o
  -2   0  10     2223.36     2525.49     46.62 o
  -1   0  10     1406.43     1355.44     29.82 o
   0   0  10    16560.40    16946.89    237.09 o
   1   0  10     9166.27     8716.95    129.40 o
   2   0  10      957.72      998.26     27.15 o
   3   0  10    24290.13    24965.81    456.86 o
   4   0  10    34390.09    32663.86    558.56 o
   5   0  10     8672.11     7766.83    159.84 o
   6   0  10      580.04      492.11     43.71 o
   7   0  10     1579.22     1468.02     55.95 o
   8   0  10     1869.48     1778.93     66.48 o
   9   0  10      662.32      683.36     42.25 o
  10   0  10      165.62      171.34     26.52 o
 -11   1  10        7.55       28.57     22.36 o
 -10   1  10       18.06       34.02     11.04 o
  -9   1  10      117.87      151.87     17.86 o
  -8   1  10       50.36       33.60      6.78 o
  -7   1  10      409.63      403.75     15.05 o
  -6   1  10      101.77      138.83      9.30 o
  -5   1  10      192.54      199.57      9.99 o
  -4   1  10      748.53      748.71     16.19 o
  -3   1  10      938.23     1213.19     20.54 o
  -2   1  10      161.40      213.57      8.80 o
  -1   1  10     2694.17     2860.65     35.99 o
   0   1  10      331.61      302.23     10.30 o
   1   1  10      509.73      521.31     12.17 o
   2   1  10        9.21       12.27      3.38 o
   3   1  10      776.88      751.55     14.92 o
   4   1  10     2085.03     1994.38     33.24 o
   5   1  10       10.77       19.44      7.48 o
   6   1  10      154.62      156.43     14.91 o
   7   1  10      106.38       82.92     12.45 o
   8   1  10        0.25        3.97      8.22 o
   9   1  10        0.26       10.58      9.09 o
  10   1  10       68.01       78.00     14.05 o
 -11   2  10      982.16     1095.04     75.12 o
 -10   2  10     1130.74     1048.29     51.75 o
  -9   2  10       30.22       54.41     15.02 o
  -8   2  10     1601.01     1588.97     43.22 o
  -7   2  10     5846.26     5842.90     81.80 o
  -6   2  10     3041.61     2957.09     46.76 o
  -5   2  10     1075.11      912.40     18.99 o
  -4   2  10    13583.59    13856.27    158.61 o
  -3   2  10    19673.36    20107.32    198.62 o
  -2   2  10     2973.80     3212.13     48.84 o
  -1   2  10     2391.25     2294.10     35.82 o
   0   2  10    14252.83    14604.50    146.50 o
   1   2  10    17144.69    17474.46    173.82 o
   2   2  10     1355.45     1341.11     22.35 o
   3   2  10     1773.43     1693.78     26.49 o
   4   2  10     2524.81     2237.72     32.30 o
   5   2  10     6506.33     5670.62    237.33 o
   6   2  10       34.39       36.94      9.29 o
   7   2  10      728.48      693.68     27.19 o
   8   2  10     2096.73     2018.81     56.16 o
   9   2  10      289.02      332.97     24.83 o
  10   2  10       25.37       29.08     12.18 o
 -11   3  10       14.21       15.77     15.17 o
 -10   3  10        1.77        1.48     13.39 o
  -9   3  10       47.76       72.75     17.28 o
  -8   3  10      690.04      646.44     25.35 o
  -7   3  10       75.20       70.37     11.43 o
  -6   3  10       83.78       59.19      9.87 o
  -5   3  10       47.17       77.42      8.01 o
  -4   3  10      499.37      569.08     16.24 o
  -3   3  10      625.68      639.12     16.10 o
  -2   3  10       53.20       54.60      5.16 o
  -1   3  10      714.29      781.65     17.33 o
   0   3  10      216.85      250.48     14.48 o
   1   3  10     1284.87     1330.31     22.57 o
   2   3  10      362.01      365.71     11.71 o
   3   3  10      830.96      819.71     18.09 o
   4   3  10        9.48       32.83      5.63 o
   5   3  10        5.68       -4.22      6.32 o
   6   3  10      398.92      358.52     21.88 o
   7   3  10       37.23       42.74     10.75 o
   8   3  10        0.21       -5.58     10.06 o
   9   3  10        0.72       10.62      9.48 o
  10   3  10       30.78       37.60     17.55 o
 -10   4  10      544.92      509.30     65.16 o
  -9   4  10        1.86        8.35     12.46 o
  -8   4  10     1923.43     1924.91     47.80 o
  -7   4  10     2992.62     2823.34     58.40 o
  -6   4  10      564.28      586.64     23.54 o
  -5   4  10      121.35      142.64     13.48 o
  -4   4  10     8626.25     8183.36    220.64 o
  -3   4  10     6774.63     6598.56    109.46 o
  -2   4  10     6118.63     6317.06     93.08 o
  -1   4  10      326.82      353.04     16.41 o
   0   4  10     5708.47     5659.17     65.04 o
   1   4  10    11039.41    11161.45    118.15 o
   2   4  10       31.57       42.85      9.21 o
   3   4  10     4228.05     4094.53     53.73 o
   4   4  10     8811.06     8644.90    105.60 o
   5   4  10     2970.17     2824.13     56.35 o
   6   4  10        0.21       -4.95      7.30 o
   7   4  10     1783.87     1595.68     43.70 o
   8   4  10     2172.01     2149.45     58.02 o
   9   4  10      498.30      508.95     30.70 o
  10   4  10       58.99       60.52     26.56 o
 -10   5  10       15.92       52.85     17.69 o
  -9   5  10       63.48       73.74     19.70 o
  -8   5  10        7.16        8.39      8.60 o
  -7   5  10      324.26      299.77     24.67 o
  -6   5  10      311.44      338.71     21.86 o
  -5   5  10      112.92      121.49     13.55 o
  -4   5  10       59.39       62.89     10.23 o
  -3   5  10       93.04       88.39     11.67 o
  -2   5  10        0.31       -2.91      5.41 o
  -1   5  10        2.17       -3.48      5.26 o
   0   5  10      537.21      562.86     22.18 o
   1   5  10        0.95        9.34      6.80 o
   2   5  10       17.81       10.00      5.26 o
   3   5  10       42.56       57.69      7.54 o
   4   5  10       19.02       22.27      6.38 o
   5   5  10      237.37      216.64     18.10 o
   6   5  10      135.43      167.11     16.79 o
   7   5  10        1.80        2.94      8.66 o
   8   5  10       19.39       37.76     11.53 o
   9   5  10        2.18        2.16     10.59 o
  -9   6  10        0.04       12.73     14.77 o
  -8   6  10     1011.48     1004.10     35.98 o
  -7   6  10     2121.68     2248.18     54.91 o
  -6   6  10     1276.82     1317.70     45.14 o
  -5   6  10     2153.11     2067.08     49.51 o
  -4   6  10     4437.80     4424.92     78.92 o
  -3   6  10     4301.07     4399.59     77.20 o
  -2   6  10      639.95      650.49     24.57 o
  -1   6  10     2337.14     2033.40    104.88 o
   0   6  10     9034.13     8751.71    127.10 o
   1   6  10     8230.34     7693.85    109.77 o
   2   6  10      126.71      115.19     11.31 o
   3   6  10     1804.91     1770.96     32.85 o
   4   6  10     3066.08     3109.91     47.88 o
   5   6  10     1648.55     1623.90     42.08 o
   6   6  10        2.60        2.70      8.40 o
   7   6  10     1114.91     1132.50     49.04 o
   8   6  10     1660.25     1798.02     50.84 o
   9   6  10      513.08      494.24     31.25 o
  -9   7  10        5.01       -1.22     14.79 o
  -8   7  10        4.94       14.50     10.44 o
  -7   7  10        2.26        3.52      9.02 o
  -6   7  10       68.56       65.90     12.87 o
  -5   7  10       20.68       15.31      9.54 o
  -4   7  10       21.37       28.16      9.84 o
  -3   7  10      245.64      270.06     20.95 o
  -2   7  10       73.63       46.00     14.10 o
  -1   7  10       26.36       14.89      8.71 o
   0   7  10       54.89       35.03     12.71 o
   1   7  10      104.41      107.03     14.54 o
   2   7  10     1045.82     1016.48     32.73 o
   3   7  10        0.09        3.44      6.97 o
   4   7  10        7.88        8.64      7.45 o
   5   7  10        3.19        5.94      8.74 o
   6   7  10       30.60       42.58     12.27 o
   7   7  10        7.76       19.57     10.64 o
   8   7  10        0.39        0.25     10.27 o
  -8   8  10      375.71      435.23     31.09 o
  -7   8  10      934.61     1020.73     38.54 o
  -6   8  10      314.59      351.28     25.98 o
  -5   8  10      146.80      157.15     17.59 o
  -4   8  10     2410.90     2472.68     58.97 o
  -3   8  10     4348.44     4437.73     84.13 o
  -2   8  10     1056.58      968.13     33.86 o
  -1   8  10      277.80      279.22     21.76 o
   0   8  10     3210.26     3053.11     78.77 o
   1   8  10     1309.39     1197.80     37.00 o
   2   8  10      345.99      360.49     23.54 o
   3   8  10     1053.38     1046.63     34.44 o
   4   8  10     2491.27     2513.95     49.44 o
   5   8  10     1158.82     1259.64     45.21 o
   6   8  10        0.22        4.91     15.00 o
   7   8  10      783.92      869.14     59.16 o
  -7   9  10       49.22       49.57     14.48 o
  -6   9  10       20.31       25.73     10.89 o
  -5   9  10       66.04       93.43     16.07 o
  -4   9  10        1.41       10.78     15.69 o
  -3   9  10       61.75       34.85     16.05 o
  -2   9  10       12.30       -1.19      8.45 o
  -1   9  10       29.11       18.60      9.98 o
   0   9  10       35.06       14.48      9.71 o
   1   9  10        0.01       -4.58      8.20 o
   2   9  10       11.83       20.19      9.34 o
   3   9  10       35.74       35.02     10.87 o
   4   9  10        0.85       -2.13     10.27 o
   5   9  10      181.37      166.51     42.59 o
   6   9  10       15.21        5.75     20.74 o
  -6  10  10      422.10      444.77     31.24 o
  -5  10  10       56.71       83.94     16.07 o
  -4  10  10     1267.49     1257.49     43.78 o
  -3  10  10     2121.59     2078.51     56.85 o
  -2  10  10      351.67      357.59     26.77 o
  -1  10  10      926.41      982.75     36.95 o
   0  10  10     1463.51     1533.87     48.36 o
   1  10  10     1240.21     1110.53     53.23 o
   2  10  10       65.08       94.49     17.79 o
   3  10  10      841.30      846.45     40.83 o
   4  10  10     1961.79     1960.69     60.82 o
   5  10  10      879.40     1093.21     83.87 o
  -4  11  10        6.59       11.30     10.67 o
  -3  11  10       12.05       38.33     16.35 o
  -2  11  10       18.68       47.28     16.73 o
  -1  11  10        0.57        7.34     11.97 o
   0  11  10       35.09       54.26     16.57 o
   1  11  10       12.64       30.19     13.86 o
   2  11  10       36.61       63.70     17.03 o
   3  11  10       18.55       34.69     14.20 o
 -11   1  11      549.45      622.14     68.21 o
 -10   1  11        6.28        4.87      9.75 o
  -9   1  11      633.09      698.96    129.51 o
  -8   1  11     3178.23     3008.72     52.45 o
  -7   1  11      552.01      519.46     16.11 o
  -6   1  11      382.32      367.69     13.57 o
  -5   1  11     5228.87     4964.59     68.43 o
  -4   1  11    11127.73    11233.78    118.57 o
  -3   1  11     3662.81     4029.77     49.13 o
  -2   1  11     7897.90     8173.73     87.38 o
  -1   1  11    16143.10    16423.00    163.84 o
   0   1  11     9172.03     9287.12     97.69 o
   1   1  11       33.35       67.10      5.95 o
   2   1  11     3333.73     3200.10     40.86 o
   3   1  11     7074.14     7032.71     80.63 o
   4   1  11     8556.61     8250.08    117.11 o
   5   1  11     1398.73     1252.62     34.50 o
   6   1  11     1442.08     1456.92     45.93 o
   7   1  11     3014.01     2778.56     61.80 o
   8   1  11      457.48      503.94     28.19 o
   9   1  11      141.59      172.88     18.61 o
  10   1  11      704.54      663.02     36.45 o
 -11   2  11       35.77       17.66     15.00 o
 -10   2  11        0.02       -1.13     12.57 o
  -9   2  11        6.58       14.58     12.53 o
  -8   2  11        0.25        8.00      6.16 o
  -7   2  11      147.19      144.69     13.22 o
  -6   2  11       58.92       71.97      8.14 o
  -5   2  11      455.52      519.98     14.25 o
  -4   2  11      186.71      191.26      8.66 o
  -3   2  11       98.53      110.52      6.37 o
  -2   2  11      140.16      120.79      6.13 o
  -1   2  11     1513.79     1626.38     24.08 o
   0   2  11      412.84      417.21     11.22 o
   1   2  11        0.14       -1.97      3.29 o
   2   2  11     1493.64     1575.76     25.36 o
   3   2  11     1341.41     1275.50     22.53 o
   4   2  11       99.20      138.61     13.07 o
   5   2  11      726.60      684.23     24.70 o
   6   2  11      181.21      197.65     17.60 o
   7   2  11        8.91        7.13      8.50 o
   8   2  11       23.67       21.17      9.66 o
   9   2  11       27.82       32.29     11.44 o
  10   2  11        7.23        5.20      9.06 o
 -10   3  11       27.56       72.28     25.01 o
  -9   3  11     1549.98     1591.02     95.56 o
  -8   3  11     2193.66     2209.47     50.90 o
  -7   3  11     2332.15     2250.83     49.75 o
  -6   3  11     2197.80     2054.44     45.21 o
  -5   3  11     6199.70     5692.55    191.44 o
  -4   3  11     7603.82     7869.53     98.55 o
  -3   3  11      516.05      507.53     23.29 o
  -2   3  11     3863.60     3850.73     53.50 o
  -1   3  11    10677.55    10321.76    107.69 o
   0   3  11    16595.24    17328.67    173.67 o
   1   3  11      749.11      752.67     16.47 o
   2   3  11     2277.87     2169.49     35.13 o
   3   3  11     7173.17     7052.35     80.93 o
   4   3  11     2334.34     2312.13     60.32 o
   5   3  11      257.88      268.70     18.44 o
   6   3  11     5038.41     4744.06     83.16 o
   7   3  11     2736.48     2675.13     59.04 o
   8   3  11      768.54      721.72     29.85 o
   9   3  11      104.74       97.25     15.21 o
  10   3  11      649.33      737.34     35.14 o
 -10   4  11        0.06       24.24     15.67 o
  -9   4  11      139.95      126.15     23.04 o
  -8   4  11       73.24       70.07     14.97 o
  -7   4  11      528.91      486.63     26.57 o
  -6   4  11      435.15      428.13     22.93 o
  -5   4  11       89.45       77.03     10.99 o
  -4   4  11      232.34      228.67     16.43 o
  -3   4  11       65.98       86.71     10.88 o
  -2   4  11       54.97       45.13      8.27 o
  -1   4  11      159.61      171.58     10.00 o
   0   4  11      158.67      193.20      9.07 o
   1   4  11      455.95      469.61     13.99 o
   2   4  11      461.64      540.79     18.08 o
   3   4  11      425.51      421.51     20.74 o
   4   4  11       74.83       76.76      8.17 o
   5   4  11        3.18       10.61      8.38 o
   6   4  11        5.49       -4.63      7.61 o
   7   4  11        8.39        0.22      8.52 o
   8   4  11       17.49       15.04     10.44 o
   9   4  11        1.78       14.98     10.05 o
  10   4  11        3.04       30.46     11.26 o
 -10   5  11       17.21       30.68     16.42 o
  -9   5  11     1212.91     1291.94     96.62 o
  -8   5  11     2679.61     2682.25     85.26 o
  -7   5  11     1194.78     1193.07     51.27 o
  -6   5  11      270.99      277.14     20.78 o
  -5   5  11     2160.96     2124.04     48.72 o
  -4   5  11     3319.10     3331.75     63.13 o
  -3   5  11      278.63      308.32     19.14 o
  -2   5  11     2461.68     2015.53     90.79 o
  -1   5  11    11895.53    11923.80    161.07 o
   0   5  11    11803.83    11417.39    155.26 o
   1   5  11       17.51       25.41      9.90 o
   2   5  11     4915.86     4620.44     67.73 o
   3   5  11     8007.76     7956.20     93.01 o
   4   5  11     4122.73     3962.00     62.00 o
   5   5  11       10.17       10.27      8.63 o
   6   5  11     1891.70     1678.34     55.04 o
   7   5  11     2171.35     2097.04     52.71 o
   8   5  11     1000.29      989.20     36.40 o
   9   5  11        4.10       10.89     11.00 o
  -9   6  11        5.53       -5.25     14.87 o
  -8   6  11        3.31       10.35      9.26 o
  -7   6  11       28.33       38.08     10.75 o
  -6   6  11       15.18       11.43      8.75 o
  -5   6  11      209.65      210.31     18.75 o
  -4   6  11      276.90      253.88     19.60 o
  -3   6  11        7.35        2.40      9.46 o
  -2   6  11        4.66        1.49      7.31 o
  -1   6  11      157.71      125.06     13.85 o
   0   6  11      665.00      647.79     25.11 o
   1   6  11        7.74       12.04      7.80 o
   2   6  11       26.03       31.61     11.14 o
   3   6  11       18.03       15.01      6.15 o
   4   6  11        8.42       13.45      6.50 o
   5   6  11        0.01        2.03      8.52 o
   6   6  11        0.00       -8.82     10.98 o
   7   6  11       86.89       74.83     13.41 o
   8   6  11       90.64       97.46     15.94 o
   9   6  11       16.21       22.07     12.05 o
  -9   7  11      833.91      904.69     99.52 o
  -8   7  11     1661.30     1753.71     51.01 o
  -7   7  11      420.18      493.95     29.74 o
  -6   7  11      516.98      515.17     29.29 o
  -5   7  11     4139.86     3902.57     77.40 o
  -4   7  11     4914.87     4637.82     85.25 o
  -3   7  11      888.49      843.89     31.02 o
  -2   7  11      655.64      689.49     30.87 o
  -1   7  11     3931.20     3804.15     77.50 o
   0   7  11     8160.59     7940.64    122.03 o
   1   7  11       76.78       66.30     11.90 o
   2   7  11     1305.00     1285.39     37.73 o
   3   7  11     2140.77     2043.95     52.81 o
   4   7  11     1232.45     1229.29     31.71 o
   5   7  11       59.42       82.15     15.80 o
   6   7  11     1032.80     1038.47     36.89 o
   7   7  11     2043.06     1916.20     85.66 o
   8   7  11      247.62      280.39     23.66 o
  -8   8  11       27.81       28.35     11.27 o
  -7   8  11       22.43        7.81      9.57 o
  -6   8  11      118.66      133.64     17.61 o
  -5   8  11       29.70       36.96     11.33 o
  -4   8  11      260.00      251.68     21.65 o
  -3   8  11       58.22       66.46     12.86 o
  -2   8  11       65.93       66.52     13.36 o
  -1   8  11       10.02       22.38      9.65 o
   0   8  11        2.06        1.04      8.19 o
   1   8  11       13.35       12.25      9.30 o
   2   8  11       83.00       88.86     18.78 o
   3   8  11      114.20      110.04     14.70 o
   4   8  11       62.48       78.18     16.30 o
   5   8  11      166.53      177.30     21.42 o
   6   8  11       28.22       49.06     13.63 o
   7   8  11       43.51       48.00     19.03 o
  -7   9  11      427.41      473.09     31.48 o
  -6   9  11      111.56      155.84     18.93 o
  -5   9  11     1261.92     1285.98     61.57 o
  -4   9  11     2736.21     2680.79     65.20 o
  -3   9  11      176.92      245.70     22.07 o
  -2   9  11     1516.52     1391.97     58.96 o
  -1   9  11     2460.76     2468.65     59.22 o
   0   9  11      987.49      940.17     34.75 o
   1   9  11       10.40       36.05     14.48 o
   2   9  11     1998.45     1948.22     51.51 o
   3   9  11     3237.66     3195.26     68.71 o
   4   9  11     1600.46     1609.02     55.30 o
   5   9  11       30.30       39.54     28.97 o
   6   9  11      508.96      701.53     73.60 o
  -5  10  11       17.80       31.20     11.19 o
  -4  10  11       15.01       38.64     15.23 o
  -3  10  11        0.79       19.08     11.17 o
  -2  10  11        0.18       20.15     10.42 o
  -1  10  11       79.23      100.52     15.38 o
   0  10  11        0.78       19.55     10.02 o
   1  10  11        9.82        8.99      9.71 o
   2  10  11       10.37       24.60     14.06 o
   3  10  11        2.76       19.78     14.53 o
   4  10  11        8.81       24.35     17.08 o
   5  10  11        2.83       -3.05     26.74 o
  -3  11  11       92.26      134.31     17.57 o
  -2  11  11      404.87      496.89     38.06 o
  -1  11  11     1267.44     1372.36     62.01 o
   0  11  11      876.28      939.09     46.13 o
   1  11  11       55.56       33.98     26.66 o
   2  11  11      376.78      499.55     37.95 o
   3  11  11      880.95     1000.18     45.33 o
 -11   0  12       51.09       81.33     27.55 o
 -10   0  12      895.39     1028.97     71.77 o
  -9   0  12     2463.68     2322.07     73.61 o
  -8   0  12      650.91      596.10     26.21 o
  -7   0  12     2534.28     2400.00    144.00 o
  -6   0  12     8561.15     8685.21    149.73 o
  -5   0  12    11241.57    10817.31    165.11 o
  -4   0  12      751.58      702.51     32.84 o
  -3   0  12    22181.24    23322.61    324.92 o
  -2   0  12    27367.39    28929.14    397.30 o
  -1   0  12     8371.90     8628.89    130.23 o
   0   0  12        1.88        6.94      5.30 o
   1   0  12     6149.95     5793.39     93.37 o
   2   0  12    16254.75    16424.94    233.94 o
   3   0  12     9833.83     9874.32    169.38 o
   4   0  12      741.11      697.41     33.98 o
   5   0  12     5247.65     5363.57    194.77 o
   6   0  12     2821.54     2738.06     86.51 o
   7   0  12     1074.15     1021.77     55.56 o
   8   0  12       44.90       81.37     31.21 o
   9   0  12      910.50      986.18     51.95 o
  10   0  12      694.39      640.27     50.16 o
 -10   1  12        5.69        6.20     16.87 o
  -9   1  12       23.76       27.06      8.71 o
  -8   1  12        6.22       11.70      6.30 o
  -7   1  12       23.68       20.59      6.55 o
  -6   1  12       14.05       17.10      5.52 o
  -5   1  12       15.44        5.73      4.01 o
  -4   1  12     1487.30     1568.43     29.01 o
  -3   1  12       28.80       16.10      3.81 o
  -2   1  12     3292.32     3698.20     46.01 o
  -1   1  12      179.93      175.25      8.53 o
   0   1  12        2.48        9.09      3.48 o
   1   1  12      130.12      140.29      8.06 o
   2   1  12        1.83       19.33     11.23 o
   3   1  12       30.56       27.67      4.50 o
   4   1  12      219.89      228.75     16.25 o
   5   1  12      100.51       97.78     11.95 o
   6   1  12       10.56       16.09      8.38 o
   7   1  12       31.90       40.36     10.13 o
   8   1  12        5.70        1.81      8.37 o
   9   1  12        5.87       15.44      9.96 o
  10   1  12        0.41       22.25     10.34 o
 -11   2  12      125.26      196.50     41.17 o
 -10   2  12     1346.82     1307.89     58.24 o
  -9   2  12     2346.88     2521.59     68.00 o
  -8   2  12      175.06      173.40     20.47 o
  -7   2  12      269.00      296.32     16.47 o
  -6   2  12     3143.28     2985.30     49.78 o
  -5   2  12     6811.99     6927.37     90.55 o
  -4   2  12      660.56      654.78     18.22 o
  -3   2  12     3595.76     3225.35     44.89 o
  -2   2  12    13874.08    14025.61    142.87 o
  -1   2  12    11234.55    11344.36    117.41 o
   0   2  12      634.54      636.13     20.24 o
   1   2  12     3079.85     2990.38     39.83 o
   2   2  12    10097.62     9978.44    106.67 o
   3   2  12     1584.11     1558.95     30.26 o
   4   2  12      365.30      299.12     17.93 o
   5   2  12     4991.61     4870.84     89.53 o
   6   2  12     6616.42     6382.15    103.09 o
   7   2  12     1406.21     1336.57     39.60 o
   8   2  12      343.76      332.16     36.59 o
   9   2  12     1167.99     1144.80     39.85 o
  10   2  12      461.63      524.65     36.83 o
 -10   3  12        0.12       12.86     13.13 o
  -9   3  12        5.47       10.17      8.62 o
  -8   3  12      255.61      237.21     19.09 o
  -7   3  12      315.28      314.33     20.72 o
  -6   3  12      526.77      558.14     22.70 o
  -5   3  12       26.71       22.02      7.35 o
  -4   3  12        0.00       -3.93      3.93 o
  -3   3  12       70.55       85.76      7.82 o
  -2   3  12      121.89      123.10      9.81 o
  -1   3  12       12.86       20.96      3.40 o
   0   3  12        5.10        7.70      3.87 o
   1   3  12      207.39      228.85     10.27 o
   2   3  12      221.65      247.82     11.11 o
   3   3  12      369.27      363.93     14.84 o
   4   3  12      542.37      543.84     21.82 o
   5   3  12       10.50       30.46     10.20 o
   6   3  12       96.81       98.41     13.36 o
   7   3  12       35.45       16.50      9.90 o
   8   3  12       76.84       60.22     12.07 o
   9   3  12       30.30       39.82     11.58 o
  10   3  12        0.20       10.45     10.26 o
 -10   4  12      848.51      895.29     50.73 o
  -9   4  12     1804.12     1766.46     55.87 o
  -8   4  12     1103.91     1043.11     34.72 o
  -7   4  12      273.95      252.52     28.35 o
  -6   4  12     2400.66     2355.55     52.03 o
  -5   4  12     2892.24     2903.72     57.43 o
  -4   4  12      210.84      189.94     15.25 o
  -3   4  12     5815.06     5271.28    121.65 o
  -2   4  12     9167.18     9505.56    150.03 o
  -1   4  12    14667.39    14732.06    190.88 o
   0   4  12        4.81       27.37     12.81 o
   1   4  12     5746.36     5606.40     67.17 o
   2   4  12     7759.48     7516.39     86.59 o
   3   4  12     1873.57     1929.43     32.80 o
   4   4  12      853.15      748.16     26.02 o
   5   4  12     3588.11     3487.92     66.50 o
   6   4  12     2946.24     2763.91     69.24 o
   7   4  12      788.92      806.21     31.06 o
   8   4  12      111.60      114.40     15.55 o
   9   4  12      773.08      866.80     67.33 o
 -10   5  12        1.56       28.78     16.08 o
  -9   5  12       20.10       28.93     11.90 o
  -8   5  12        0.02       13.57      9.70 o
  -7   5  12        9.89       29.09      9.70 o
  -6   5  12      298.40      319.87     22.00 o
  -5   5  12      530.03      476.81     25.09 o
  -4   5  12       39.24       53.03     10.07 o
  -3   5  12      412.17      357.10     20.77 o
  -2   5  12       25.81       24.88      7.75 o
  -1   5  12      330.95      320.97     19.22 o
   0   5  12        1.17       -2.40      7.79 o
   1   5  12      296.37      252.26     14.60 o
   2   5  12     1082.29     1049.26     23.08 o
   3   5  12        0.48       -4.85      6.32 o
   4   5  12       28.06       18.92      7.99 o
   5   5  12       16.65       14.04      8.88 o
   6   5  12       20.59       28.55     10.29 o
   7   5  12        1.17       -0.21     15.10 o
   8   5  12        0.03       14.87     10.54 o
   9   5  12       16.17       39.20     12.38 o
  -9   6  12     1166.05     1115.24     59.38 o
  -8   6  12      840.67      864.52     33.98 o
  -7   6  12      250.35      236.93     20.68 o
  -6   6  12     1949.68     1917.19     49.43 o
  -5   6  12     3203.77     2914.49     62.20 o
  -4   6  12      532.24      513.58     27.11 o
  -3   6  12     1479.07     1403.71     38.74 o
  -2   6  12     5826.47     5783.41    138.94 o
  -1   6  12     7060.56     6894.16    107.25 o
   0   6  12     1387.74     1261.42     43.55 o
   1   6  12     2313.30     2170.86     48.56 o
   2   6  12     6695.16     6647.82    168.08 o
   3   6  12     1521.82     1506.91     33.90 o
   4   6  12      199.04      188.49     14.73 o
   5   6  12     2386.05     2344.70     53.64 o
   6   6  12     2181.57     2104.25     54.60 o
   7   6  12      271.00      358.60     25.57 o
   8   6  12       63.67       77.27     14.43 o
  -8   7  12       24.41       37.21     11.96 o
  -7   7  12        4.23       -7.30      8.60 o
  -6   7  12        1.66       13.09      8.98 o
  -5   7  12      116.93      119.93     15.74 o
  -4   7  12        6.52       14.97      9.47 o
  -3   7  12       89.99       83.86     13.67 o
  -2   7  12       12.18        8.01      8.58 o
  -1   7  12       27.25       35.85     10.20 o
   0   7  12      242.23      317.36     22.18 o
   1   7  12       84.72      116.11     16.36 o
   2   7  12      585.45      581.80     26.31 o
   3   7  12      473.33      422.55     24.15 o
   4   7  12        1.05        7.58      8.91 o
   5   7  12        3.21       13.06     13.67 o
   6   7  12       64.77       90.24     17.40 o
   7   7  12       61.89       62.31     13.72 o
   8   7  12        1.70       28.50     13.19 o
  -8   8  12      162.03      185.90     24.00 o
  -7   8  12       97.80      119.23     16.51 o
  -6   8  12     1582.91     1424.54     45.62 o
  -5   8  12     1690.66     1786.48     50.64 o
  -4   8  12      592.31      558.83     34.32 o
  -3   8  12      681.50      723.57     30.35 o
  -2   8  12     3899.85     3853.57     77.03 o
  -1   8  12     1923.86     1902.61     49.48 o
   0   8  12        6.15       18.14     10.31 o
   1   8  12     2067.46     2023.80     51.12 o
   2   8  12     1559.61     1618.51     44.68 o
   3   8  12     1784.40     1710.61     46.05 o
   4   8  12        0.37       19.36     11.31 o
   5   8  12      655.84      717.12     46.29 o
   6   8  12      911.14      998.40     42.86 o
   7   8  12      100.38      159.41     25.27 o
  -7   9  12       39.06       74.26     14.68 o
  -6   9  12       18.69       37.36     12.41 o
  -5   9  12        8.10       13.93     10.65 o
  -4   9  12        1.14       13.26     10.03 o
  -3   9  12       37.92       22.18     10.59 o
  -2   9  12       13.19       32.23     11.08 o
  -1   9  12       40.37       52.55     12.59 o
   0   9  12       27.59       17.96     10.05 o
   1   9  12       88.48      106.20     15.11 o
   2   9  12       38.73       39.41     11.44 o
   3   9  12       29.94       45.38     14.03 o
   4   9  12       11.85       36.27     16.46 o
   5   9  12        0.07       32.84     30.09 o
   6   9  12       32.21       39.14     29.28 o
  -5  10  12      731.59      796.84     37.85 o
  -4  10  12       88.29       99.88     16.40 o
  -3  10  12      652.95      673.98     35.00 o
  -2  10  12     2110.07     2048.73     75.24 o
  -1  10  12      871.48      960.63     37.49 o
   0  10  12      208.45      266.32     23.25 o
   1  10  12      725.32      713.73     32.23 o
   2  10  12     1427.46     1524.33     75.53 o
   3  10  12      683.18      743.14     40.75 o
   4  10  12       15.05        9.45     30.29 o
  -3  11  12        0.62       11.15     11.17 o
  -2  11  12        9.15       27.94     13.39 o
  -1  11  12       50.68       78.68     17.59 o
   0  11  12        0.69       19.50     14.02 o
   1  11  12       70.38       50.62     30.86 o
   2  11  12        2.41       24.44     14.37 o
 -11   1  13      794.12      847.41     70.04 o
 -10   1  13     1416.64     1434.07     89.25 o
  -9   1  13      299.28      374.57     26.90 o
  -8   1  13      384.79      433.09     20.72 o
  -7   1  13     3639.75     3570.30     58.15 o
  -6   1  13     2787.76     2722.06     50.58 o
  -5   1  13     1611.55     1567.27     48.04 o
  -4   1  13     1623.19     1618.84     27.25 o
  -3   1  13     9430.73     9384.70    101.26 o
  -2   1  13     7491.86     7652.32     84.37 o
  -1   1  13      758.43      785.62     16.85 o
   0   1  13     8238.88     8434.00     91.66 o
   1   1  13     8244.82     7840.55     86.46 o
   2   1  13     4286.73     4395.20     54.16 o
   3   1  13      374.58      352.48     11.74 o
   4   1  13     4848.70     4536.80    126.93 o
   5   1  13     5311.50     5062.78     84.20 o
   6   1  13     1042.98     1001.06     32.45 o
   7   1  13      374.08      329.72     22.77 o
   8   1  13     2037.80     1968.28     74.09 o
   9   1  13      698.20      667.65     33.65 o
  10   1  13       24.30       21.28     14.32 o
 -10   2  13       15.31      -13.01     14.23 o
  -9   2  13        6.44       19.83      8.69 o
  -8   2  13       20.10       10.76      8.02 o
  -7   2  13      102.06      116.13     11.84 o
  -6   2  13      328.52      357.23     27.19 o
  -5   2  13        2.27        9.42      5.08 o
  -4   2  13      873.35      941.64     22.77 o
  -3   2  13      275.56      314.27     13.17 o
  -2   2  13      480.67      503.54     15.56 o
  -1   2  13     1268.41     1471.47     24.15 o
   0   2  13      841.86      765.10     16.68 o
   1   2  13      317.85      335.78     11.46 o
   2   2  13      193.69      183.71      9.80 o
   3   2  13      276.54      275.41     11.22 o
   4   2  13      335.09      334.50     19.17 o
   5   2  13       22.43       35.48      9.53 o
   6   2  13      317.00      289.21     20.90 o
   7   2  13       48.01       41.31     11.40 o
   8   2  13       45.89       38.68     11.53 o
   9   2  13       42.27       59.16     12.55 o
  10   2  13        6.05        6.42     10.21 o
 -10   3  13     1122.56     1145.83     56.26 o
  -9   3  13      380.61      393.83     24.91 o
  -8   3  13      330.50      346.21     23.83 o
  -7   3  13     3227.50     3268.57     65.69 o
  -6   3  13     4922.87     4782.30     81.60 o
  -5   3  13      393.39      362.26     22.42 o
  -4   3  13     3590.04     3401.59     61.24 o
  -3   3  13    14978.99    14833.69    170.65 o
  -2   3  13     4761.25     4467.31     63.05 o
  -1   3  13      171.65      207.70     13.02 o
   0   3  13     8025.41     8122.52     89.75 o
   1   3  13    19054.08    19048.26    192.41 o
   2   3  13     2233.11     2148.20     38.89 o
   3   3  13      443.47      446.65     19.83 o
   4   3  13     5836.22     5650.95     90.30 o
   5   3  13     2993.63     2933.82     58.98 o
   6   3  13       57.57       74.79     12.67 o
   7   3  13      276.80      272.75     21.66 o
   8   3  13     1183.73     1206.05     40.15 o
   9   3  13      817.08      819.66     33.97 o
 -10   4  13       82.23      143.02     29.68 o
  -9   4  13       13.10       19.66     12.49 o
  -8   4  13       32.54       51.89     18.11 o
  -7   4  13       11.80       18.90      8.33 o
  -6   4  13      920.00      924.49     39.22 o
  -5   4  13      706.97      654.58     25.25 o
  -4   4  13      885.98      845.19     45.93 o
  -3   4  13       52.83       40.29      8.37 o
  -2   4  13       21.54       16.95      6.86 o
  -1   4  13      110.06      115.40     12.47 o
   0   4  13       87.45      111.54      9.12 o
   1   4  13      478.20      426.29     23.15 o
   2   4  13       32.24       32.90      6.26 o
   3   4  13        5.58        3.72      5.52 o
   4   4  13       29.90       24.50      8.67 o
   5   4  13       14.36        6.66      9.09 o
   6   4  13       70.78       60.96     13.09 o
   7   4  13       34.39       26.31     10.66 o
   8   4  13        8.48       20.47     10.43 o
   9   4  13        0.17        6.34      9.71 o
  -9   5  13      219.50      225.60     20.77 o
  -8   5  13      351.88      381.69     27.75 o
  -7   5  13     2843.50     2668.39     71.12 o
  -6   5  13     3073.54     3173.56     70.03 o
  -5   5  13        4.23        5.90      7.75 o
  -4   5  13     1316.79     1171.58     34.44 o
  -3   5  13     6756.09     6771.39    105.44 o
  -2   5  13     4733.51     4671.68    125.11 o
  -1   5  13      580.80      575.26     24.22 o
   0   5  13     4492.15     4227.64     72.96 o
   1   5  13     6388.12     6058.97     95.08 o
   2   5  13      796.84      828.16     20.58 o
   3   5  13      303.93      349.34     15.11 o
   4   5  13     5125.85     4974.27     84.32 o
   5   5  13     4126.79     4162.97     76.73 o
   6   5  13      512.04      489.44     27.20 o
   7   5  13      195.97      204.83     20.40 o
   8   5  13      869.52      973.31     36.66 o
   9   5  13      674.99      692.59     37.91 o
  -9   6  13        0.14        4.65      9.42 o
  -8   6  13        4.67       15.21     10.33 o
  -7   6  13        0.21       -4.49      8.18 o
  -6   6  13      158.42      128.21     15.93 o
  -5   6  13      111.23      128.93     15.49 o
  -4   6  13      119.19      136.20     15.27 o
  -3   6  13      391.76      382.88     23.19 o
  -2   6  13       29.26       32.90      9.99 o
  -1   6  13      681.75      594.30     25.17 o
   0   6  13        6.68       -6.38      7.25 o
   1   6  13      129.63      108.27     13.75 o
   2   6  13      150.64      114.95     14.34 o
   3   6  13      156.22      136.82     13.30 o
   4   6  13      185.71      168.72     19.49 o
   5   6  13       16.10       19.39      9.58 o
   6   6  13        7.11        8.25      9.69 o
   7   6  13       17.04       21.51     10.93 o
   8   6  13        0.62       18.84     10.81 o
  -8   7  13      152.47      183.46     19.78 o
  -7   7  13     1861.85     1795.37     51.68 o
  -6   7  13     1295.58     1399.93     43.76 o
  -5   7  13       67.95      102.59     32.32 o
  -4   7  13     3852.28     3523.37     72.25 o
  -3   7  13     5186.14     5188.66     92.45 o
  -2   7  13     2536.74     2367.66     66.34 o
  -1   7  13       25.04       31.71     11.37 o
   0   7  13     3963.52     3863.21     83.68 o
   1   7  13     5708.23     5554.74     95.27 o
   2   7  13     1224.69     1253.23     37.78 o
   3   7  13      279.75      312.36     22.05 o
   4   7  13     1854.05     1837.13     72.45 o
   5   7  13     1968.58     2031.16     59.20 o
   6   7  13      214.34      242.70     40.99 o
   7   7  13      252.89      318.32     28.92 o
   8   7  13     1177.79     1270.96     49.89 o
  -7   8  13       56.57       59.47     13.15 o
  -6   8  13       71.86       85.08     15.86 o
  -5   8  13       28.04       36.83     15.77 o
  -4   8  13       46.71       55.06     12.80 o
  -3   8  13       26.76       40.23     11.21 o
  -2   8  13       31.66       43.70     11.42 o
  -1   8  13      165.56      159.49     19.79 o
   0   8  13       76.87       72.85     15.93 o
   1   8  13       56.01       38.65     11.29 o
   2   8  13      488.21      511.91     38.38 o
   3   8  13        0.02        5.27      9.41 o
   4   8  13       30.60       96.53     22.49 o
   5   8  13       23.49       -0.47     13.98 o
   6   8  13       95.42      114.34     30.24 o
   7   8  13        0.37       23.85     12.44 o
  -6   9  13      873.38      900.17     38.57 o
  -5   9  13       68.79       51.09     12.72 o
  -4   9  13      461.09      432.49     29.24 o
  -3   9  13     2412.70     2462.67     88.15 o
  -2   9  13     1049.55     1076.18     38.83 o
  -1   9  13       57.02       31.97     11.64 o
   0   9  13     1064.91     1089.89     38.25 o
   1   9  13     2378.51     2285.94     57.70 o
   2   9  13      946.96      901.50     43.15 o
   3   9  13       60.79      103.45     15.46 o
   4   9  13     1522.25     1615.45     97.34 o
   5   9  13     1262.54     1301.30     93.02 o
   6   9  13       61.86      102.67     35.88 o
  -5  10  13        1.65       19.75     11.09 o
  -4  10  13        1.08       19.22     10.80 o
  -3  10  13        0.16        7.98     10.50 o
  -2  10  13        3.33       15.55     10.30 o
  -1  10  13        0.94       -3.64     10.66 o
   0  10  13       17.89       17.80     10.49 o
   1  10  13       17.87       23.32     11.31 o
   2  10  13        0.19       15.50      9.93 o
   3  10  13        4.22       34.43     13.97 o
   4  10  13       26.45       63.64     37.10 o
  -2  11  13      353.08      390.64     28.98 o
  -1  11  13        0.78       16.69     10.61 o
   0  11  13      656.53      742.59     43.38 o
   1  11  13     1194.88     1240.68     52.19 o
 -10   0  14       31.22       20.23     18.91 o
  -9   0  14      850.36      819.90     42.58 o
  -8   0  14     4640.55     4423.71    244.69 o
  -7   0  14     3212.01     3021.74    120.56 o
  -6   0  14       55.59       73.03     14.20 o
  -5   0  14       13.79       39.33     10.78 o
  -4   0  14     8668.00     8721.27    137.40 o
  -3   0  14     1201.89     1141.97     30.89 o
  -2   0  14     1912.33     1819.88     45.05 o
  -1   0  14    17155.59    16870.43    241.67 o
   0   0  14    15507.43    15019.05    217.58 o
   1   0  14     2687.91     2747.17     54.51 o
   2   0  14     1035.49     1020.48     45.29 o
   3   0  14     5802.61     5476.04     97.47 o
   4   0  14     6556.85     5973.69    690.25 o
   5   0  14      370.14      423.17     32.42 o
   6   0  14     1022.15      914.86     44.20 o
   7   0  14     4994.48     4856.49    146.49 o
   8   0  14     1722.09     1741.32    107.71 o
   9   0  14        2.27       12.92     14.73 o
  10   0  14      329.35      383.08     41.05 o
 -10   1  14        1.69       -0.30     16.87 o
  -9   1  14        2.63       15.96     11.98 o
  -8   1  14      412.34      367.85     22.54 o
  -7   1  14       64.78       56.75      8.94 o
  -6   1  14       76.38       79.15      8.99 o
  -5   1  14       82.03      130.04     10.62 o
  -4   1  14        0.28        4.15      3.65 o
  -3   1  14      109.33      114.00      8.00 o
  -2   1  14      351.82      383.94     11.96 o
  -1   1  14      523.78      541.55     14.28 o
   0   1  14       87.62       80.95      7.18 o
   1   1  14      112.83      135.26      8.70 o
   2   1  14       92.47      113.94     11.45 o
   3   1  14      497.11      495.07     16.48 o
   4   1  14      256.05      221.67     16.77 o
   5   1  14     2210.45     2051.47     46.80 o
   6   1  14       59.93       68.46     12.00 o
   7   1  14       12.84        8.74      9.74 o
   8   1  14        4.01        9.23     11.22 o
   9   1  14       61.73       66.04     13.42 o
  10   1  14        0.06        3.27      9.63 o
 -10   2  14       38.86       42.70     22.87 o
  -9   2  14      596.57      618.89     30.33 o
  -8   2  14     2457.76     2447.44     54.27 o
  -7   2  14      525.99      526.07     22.73 o
  -6   2  14       27.36       30.14      6.60 o
  -5   2  14     4545.04     4419.23     65.31 o
  -4   2  14    13747.03    13406.72    209.50 o
  -3   2  14     4290.41     4260.06     86.06 o
  -2   2  14      132.88      151.80      8.25 o
  -1   2  14     9868.62     9989.92    106.96 o
   0   2  14    14800.37    15008.51    154.06 o
   1   2  14     4808.01     4813.31     59.37 o
   2   2  14       15.25       15.43      4.61 o
   3   2  14     8069.41     7990.64     97.40 o
   4   2  14     2922.92     2771.11     54.82 o
   5   2  14      504.23      504.61     23.38 o
   6   2  14      345.27      382.08     23.48 o
   7   2  14     3389.62     3114.14     66.54 o
   8   2  14     1110.74     1067.55     38.28 o
   9   2  14       17.89       29.74     11.53 o
 -10   3  14       48.01       98.30     24.50 o
  -9   3  14       34.53       36.28     13.35 o
  -8   3  14       12.55       15.90      8.68 o
  -7   3  14        0.01        6.51      7.41 o
  -6   3  14       21.94       13.81      8.33 o
  -5   3  14      183.86      153.40     14.78 o
  -4   3  14        0.23        8.68      5.81 o
  -3   3  14        7.45       11.07      6.41 o
  -2   3  14       28.26       25.71      5.11 o
  -1   3  14        0.05       -0.16      4.20 o
   0   3  14       10.45       13.63      4.42 o
   1   3  14      278.11      281.93     13.76 o
   2   3  14      105.58      103.68      8.82 o
   3   3  14      121.44      167.99     10.66 o
   4   3  14      791.25      710.49     36.27 o
   5   3  14      340.00      315.06     27.53 o
   6   3  14       41.01       33.33     10.62 o
   7   3  14       24.11       46.67     11.32 o
   8   3  14       14.84       18.63      9.93 o
   9   3  14       19.91        3.76      8.90 o
 -10   4  14      156.89      167.45     27.13 o
  -9   4  14      480.81      470.62     28.27 o
  -8   4  14     2442.36     2460.80     57.63 o
  -7   4  14     3478.62     3282.91     67.21 o
  -6   4  14      114.18      194.65     17.51 o
  -5   4  14     1981.85     2012.59     46.83 o
  -4   4  14     3698.60     3429.45     90.40 o
  -3   4  14      906.14      985.58     32.15 o
  -2   4  14      901.08      861.78     29.60 o
  -1   4  14     8388.54     7776.62    196.12 o
   0   4  14    11421.90    11223.60    153.05 o
   1   4  14     2874.49     2677.73     39.78 o
   2   4  14      134.60      148.94     10.29 o
   3   4  14     4575.47     4626.62     71.83 o
   4   4  14     4424.68     4103.35     73.47 o
   5   4  14      408.00      375.02     27.48 o
   6   4  14      721.36      740.31     31.43 o
   7   4  14     1531.95     1601.99     45.80 o
   8   4  14     1013.93     1007.17     36.95 o
   9   4  14       76.19       89.50     16.17 o
  -9   5  14        3.34       -8.32      8.65 o
  -8   5  14        2.53        1.27      9.25 o
  -7   5  14       10.00       11.97      9.04 o
  -6   5  14        0.28        3.26      9.17 o
  -5   5  14       26.52       49.26     10.27 o
  -4   5  14     1183.28     1181.65     34.97 o
  -3   5  14        1.29        4.90      7.23 o
  -2   5  14        0.34        2.17      9.98 o
  -1   5  14       65.45       61.48     10.41 o
   0   5  14       22.63       12.51      7.24 o
   1   5  14       56.97       61.50     10.40 o
   2   5  14       52.81       39.16      9.85 o
   3   5  14       23.23       33.95      7.13 o
   4   5  14        1.80       -7.31      7.31 o
   5   5  14       19.85       23.60     10.46 o
   6   5  14        0.00       -1.42      8.70 o
   7   5  14       16.51       30.17     10.80 o
   8   5  14        2.46       13.86      9.88 o
   9   5  14       20.01       35.32     11.92 o
  -9   6  14       90.34      123.42     16.71 o
  -8   6  14     1947.02     1900.93     53.13 o
  -7   6  14     2322.15     2232.01     56.76 o
  -6   6  14      330.45      287.28     22.87 o
  -5   6  14     1444.20     1418.09     53.26 o
  -4   6  14     6045.43     5792.12    112.05 o
  -3   6  14      885.28      894.90     31.13 o
  -2   6  14      144.04      140.64     17.05 o
  -1   6  14     2694.75     2608.76     55.96 o
   0   6  14     7249.82     7060.85    111.19 o
   1   6  14      955.15      929.55     35.10 o
   2   6  14      168.59      200.19     17.62 o
   3   6  14     5332.58     5319.42     90.30 o
   4   6  14     1744.52     1737.36     77.86 o
   5   6  14      100.84      125.47     18.99 o
   6   6  14      357.35      369.62     27.00 o
   7   6  14      915.27      956.88     36.02 o
   8   6  14      389.93      436.80     29.20 o
  -8   7  14       15.97       35.88     12.26 o
  -7   7  14      153.37      188.92     20.31 o
  -6   7  14        4.12       -0.79      8.50 o
  -5   7  14       87.14       81.64     13.43 o
  -4   7  14      189.31      185.59     21.90 o
  -3   7  14        0.00        4.31      7.84 o
  -2   7  14      461.24      401.08     25.32 o
  -1   7  14      285.38      287.33     26.22 o
   0   7  14        0.51        9.73      9.04 o
   1   7  14        0.12       15.53      9.06 o
   2   7  14      957.22      846.11     31.71 o
   3   7  14        3.16        4.56      8.70 o
   4   7  14       51.65       49.90     18.37 o
   5   7  14        9.34       24.09     23.69 o
   6   7  14        2.05        1.00     11.69 o
   7   7  14        4.65       18.28     13.72 o
  -7   8  14      741.39      698.87     51.49 o
  -6   8  14       13.44       21.25     10.70 o
  -5   8  14      555.72      551.17     31.78 o
  -4   8  14     1868.75     1765.83     50.15 o
  -3   8  14     1499.06     1354.51     46.85 o
  -2   8  14        5.24       23.80     10.17 o
  -1   8  14     2168.07     2189.23     54.84 o
   0   8  14     3414.91     3245.24     69.68 o
   1   8  14      741.80      735.51     31.80 o
   2   8  14       30.92       46.09     11.34 o
   3   8  14      712.98      759.56     30.59 o
   4   8  14     1958.37     1858.56     75.15 o
   5   8  14      196.24      207.72     36.70 o
   6   8  14      126.93      143.80     26.76 o
  -6   9  14       10.48       11.42     10.63 o
  -5   9  14        5.21       -3.33      9.45 o
  -4   9  14        0.24        8.96      9.91 o
  -3   9  14       19.37       17.87     10.42 o
  -2   9  14        1.84       -7.84     10.06 o
  -1   9  14        0.00       -5.09      9.58 o
   0   9  14      115.97      146.66     18.17 o
   1   9  14       11.21       13.65     10.92 o
   2   9  14        6.58       32.47     10.98 o
   3   9  14        2.28        6.82      9.80 o
   4   9  14        6.22        3.59     14.36 o
   5   9  14       22.60       36.00     17.07 o
  -4  10  14      986.03     1074.09     41.77 o
  -3  10  14      771.19      823.55     36.77 o
  -2  10  14       55.92       49.29     16.35 o
  -1  10  14     1812.63     1818.45     53.51 o
   0  10  14     1939.26     1908.88     54.86 o
   1  10  14      185.84      219.03     22.11 o
   2  10  14      155.73      204.12     21.18 o
   3  10  14     1636.58     1778.00     60.06 o
   4  10  14     1172.06     1470.26    102.88 o
  -1  11  14        2.41       31.06     12.25 o
   0  11  14       67.21       61.84     17.01 o
 -10   1  15      589.96      654.36     67.91 o
  -9   1  15     2746.11     2792.99     88.09 o
  -8   1  15     1762.75     1739.75     44.41 o
  -7   1  15       94.40      108.97     11.54 o
  -6   1  15     2406.55     2452.10     44.86 o
  -5   1  15     4698.84     4464.55     66.03 o
  -4   1  15     5680.70     5710.31     77.99 o
  -3   1  15        1.36        0.18      4.13 o
  -2   1  15     7701.72     7568.80     85.55 o
  -1   1  15    17528.59    17399.18    177.11 o
   0   1  15     2302.23     2234.55     34.02 o
   1   1  15     1489.15     1384.35     25.21 o
   2   1  15     7095.40     7053.65     81.23 o
   3   1  15     5751.54     5515.01    123.24 o
   4   1  15      346.98      327.81     19.76 o
   5   1  15      632.01      682.35     26.18 o
   6   1  15     3915.73     3586.39     70.70 o
   7   1  15     1383.18     1452.03     42.81 o
   8   1  15       40.71       45.41     12.28 o
   9   1  15      459.33      487.72     30.94 o
 -10   2  15        4.69       -6.81     18.70 o
  -9   2  15       40.61       30.61     11.57 o
  -8   2  15      114.52      109.53     14.19 o
  -7   2  15       42.57       46.65      9.83 o
  -6   2  15      748.47      676.22     32.24 o
  -5   2  15      101.29      125.74     10.96 o
  -4   2  15       38.39       47.90      9.99 o
  -3   2  15        5.97        8.84      5.06 o
  -2   2  15      552.21      560.57     17.14 o
  -1   2  15      578.23      580.19     15.03 o
   0   2  15      618.26      641.23     16.22 o
   1   2  15     1102.06     1082.76     22.16 o
   2   2  15       60.16       71.53      7.38 o
   3   2  15        0.07       -4.70      4.70 o
   4   2  15      603.02      507.47     30.97 o
   5   2  15     1475.52     1364.14     47.36 o
   6   2  15        3.09        4.35      7.96 o
   7   2  15       66.28       76.87     12.88 o
   8   2  15        1.88       -0.75      9.04 o
   9   2  15        0.00       16.98     10.40 o
 -10   3  15      482.74      537.46     68.82 o
  -9   3  15     1662.95     1768.25     47.85 o
  -8   3  15     1417.62     1449.05     41.16 o
  -7   3  15       11.34       18.84      8.45 o
  -6   3  15     2231.39     2024.49     47.60 o
  -5   3  15     9190.55     9110.32    155.87 o
  -4   3  15      950.78      873.38     27.57 o
  -3   3  15      341.09      339.41     19.09 o
  -2   3  15    10009.17    10036.21    122.51 o
  -1   3  15     7180.23     7095.26     91.59 o
   0   3  15     3187.38     3221.29     44.23 o
   1   3  15      649.43      645.53     16.97 o
   2   3  15     6824.82     6899.64     82.68 o
   3   3  15     5904.31     5998.70     73.82 o
   4   3  15      596.44      566.72     23.59 o
   5   3  15     1836.98     1805.31     51.66 o
   6   3  15     2581.53     2519.84     57.02 o
   7   3  15     1258.38     1289.40     40.82 o
   8   3  15        4.24        5.52      9.10 o
   9   3  15      398.35      430.86     29.41 o
 -10   4  15        2.10       40.68     15.88 o
  -9   4  15        1.90        6.19      9.22 o
  -8   4  15        2.55       -3.99      8.31 o
  -7   4  15       69.96       87.07     13.43 o
  -6   4  15       69.07       66.85     11.62 o
  -5   4  15      838.23      850.58     29.55 o
  -4   4  15       99.92       91.91     14.82 o
  -3   4  15      198.06      211.48     16.75 o
  -2   4  15        3.05       14.25      6.97 o
  -1   4  15      641.72      492.60     25.37 o
   0   4  15        8.17       19.19      7.68 o
   1   4  15      147.59      116.79     10.87 o
   2   4  15      154.46      156.74     10.72 o
   3   4  15       21.77       11.09      7.39 o
   4   4  15        0.33       -0.75      7.41 o
   5   4  15      114.62      118.53     15.05 o
   6   4  15      128.32      117.08     15.38 o
   7   4  15       30.13       39.10     18.19 o
   8   4  15        0.00        4.33      9.96 o
   9   4  15        6.35       -2.90     11.62 o
  -9   5  15      929.59      982.41     37.24 o
  -8   5  15     1237.21     1217.96     40.56 o
  -7   5  15       97.01      110.56     25.25 o
  -6   5  15     1529.99     1466.11     42.28 o
  -5   5  15     2591.59     2431.25     55.12 o
  -4   5  15      135.02      165.52     16.26 o
  -3   5  15      515.98      456.97     23.20 o
  -2   5  15     4878.15     4798.58     82.61 o
  -1   5  15     7260.89     6990.44    108.28 o
   0   5  15     1334.50     1308.67     41.74 o
   1   5  15      729.78      614.81     24.52 o
   2   5  15     2925.91     2900.65     58.06 o
   3   5  15     2760.60     2782.77     44.59 o
   4   5  15      273.18      319.86     21.29 o
   5   5  15     1394.83     1347.82     39.59 o
   6   5  15     2385.99     2263.61     55.09 o
   7   5  15     1150.03     1136.58     41.07 o
   8   5  15       44.09       37.67     12.50 o
  -9   6  15       43.51       51.19     13.08 o
  -8   6  15        0.01       12.86      9.85 o
  -7   6  15        1.01       -6.00     14.20 o
  -6   6  15        4.14       18.21      9.35 o
  -5   6  15       27.11       24.02     10.09 o
  -4   6  15      178.08      162.93     17.35 o
  -3   6  15      246.97      275.68     21.15 o
  -2   6  15      122.64      121.28     14.32 o
  -1   6  15       59.61       60.01     11.75 o
   0   6  15       66.61       64.38     12.04 o
   1   6  15        5.55       -4.48      7.92 o
   2   6  15      205.80      252.73     20.03 o
   3   6  15        2.42        8.66      8.78 o
   4   6  15      196.00      218.27     31.00 o
   5   6  15        8.89        5.78     11.41 o
   6   6  15        4.10        0.50      9.82 o
   7   6  15       10.89       18.67     11.14 o
   8   6  15       16.63       30.00     15.80 o
  -8   7  15      442.36      492.63     32.02 o
  -7   7  15        2.20       22.71     10.43 o
  -6   7  15     1479.21     1476.45     46.04 o
  -5   7  15     2433.41     2363.82     58.68 o
  -4   7  15     1288.70     1254.61     40.35 o
  -3   7  15      298.71      301.98     25.29 o
  -2   7  15     2583.92     2531.16     58.64 o
  -1   7  15     4286.70     4154.39     79.62 o
   0   7  15     1035.70      966.53     34.24 o
   1   7  15      256.23      251.27     21.03 o
   2   7  15     3681.13     3639.74     95.48 o
   3   7  15     2063.01     1963.34     49.62 o
   4   7  15       84.08       78.96     20.76 o
   5   7  15      406.53      449.60     43.03 o
   6   7  15      822.08      911.22     58.20 o
   7   7  15      348.28      430.50     33.78 o
  -7   8  15        1.75       17.98     10.49 o
  -6   8  15        0.48       13.29     10.00 o
  -5   8  15        1.52        4.97      9.03 o
  -4   8  15       89.99       69.97     13.91 o
  -3   8  15       53.87       55.53     12.49 o
  -2   8  15       65.53       66.55     13.31 o
  -1   8  15       24.44       12.76     11.40 o
   0   8  15      172.42      204.22     20.67 o
   1   8  15      135.47      143.19     17.38 o
   2   8  15       12.07       22.65     10.22 o
   3   8  15        4.53       10.80      9.58 o
   4   8  15       41.20       71.62     21.30 o
   5   8  15        0.57       28.59     18.49 o
   6   8  15        0.63       10.82     16.28 o
  -6   9  15      533.18      596.66     46.40 o
  -5   9  15     1102.11     1148.50     42.63 o
  -4   9  15      601.31      616.39     35.15 o
  -3   9  15      154.65      218.78     22.22 o
  -2   9  15     2375.03     2295.28     59.99 o
  -1   9  15     2328.67     2383.11     61.47 o
   0   9  15      162.43      200.65     31.99 o
   1   9  15      313.63      345.97     26.52 o
   2   9  15     1753.70     1891.50     52.69 o
   3   9  15     1302.34     1220.82     40.76 o
   4   9  15       59.54       53.56     19.93 o
   5   9  15      300.26      343.61     38.45 o
  -4  10  15        0.88       21.87     10.89 o
  -3  10  15        0.30       -4.79     10.04 o
  -2  10  15        0.15       12.28      9.94 o
  -1  10  15        8.52       35.59     12.30 o
   0  10  15        8.98       14.98     10.01 o
   1  10  15       31.43       50.42     13.25 o
   2  10  15        7.49       28.07     11.17 o
   3  10  15       15.24       24.83     10.51 o
  -9   0  16      760.96      726.34     49.56 o
  -8   0  16       50.39       69.83     16.84 o
  -7   0  16     2015.60     1907.58     91.69 o
  -6   0  16     3185.66     3288.26     89.24 o
  -5   0  16     2124.98     1973.59     62.48 o
  -4   0  16      235.06      210.13     16.25 o
  -3   0  16     5144.41     5136.86    138.05 o
  -2   0  16     3743.89     3638.93     69.30 o
  -1   0  16        2.67       26.49     26.83 o
   0   0  16     5271.18     5304.57     91.91 o
   1   0  16    10861.15    10929.54    167.42 o
   2   0  16     5968.39     5931.23    100.68 o
   3   0  16      369.48      331.00     24.94 o
   4   0  16     4755.04     4627.07    112.22 o
   5   0  16     2874.43     2676.26    108.01 o
   6   0  16     2266.12     2181.55     73.78 o
   7   0  16      126.14      116.07     34.97 o
   8   0  16     1167.55     1136.31     66.53 o
   9   0  16      715.57      793.73     48.91 o
 -10   1  16        1.35       -9.15     15.15 o
  -9   1  16        9.24       27.02     14.66 o
  -8   1  16        4.24        9.00     10.02 o
  -7   1  16        3.70       10.24      8.72 o
  -6   1  16      465.74      456.21     19.05 o
  -5   1  16      168.63      194.12     17.14 o
  -4   1  16        3.51       12.85      5.56 o
  -3   1  16       17.21       22.02      5.52 o
  -2   1  16       35.52       30.31      5.52 o
  -1   1  16      411.09      402.50     15.21 o
   0   1  16      105.35      105.65     14.22 o
   1   1  16      114.83      143.50     10.52 o
   2   1  16       75.48       97.87     10.40 o
   3   1  16       16.33       14.96      6.11 o
   4   1  16      176.58      175.96     15.93 o
   5   1  16      106.19      117.94     18.65 o
   6   1  16        0.39        3.83      8.30 o
   7   1  16       14.17        8.91      8.96 o
   8   1  16        3.94       11.35     10.45 o
   9   1  16       40.82       59.45     13.02 o
 -10   2  16     1125.94     1142.82     82.85 o
  -9   2  16      833.39      779.61     35.35 o
  -8   2  16       35.10       24.20      8.83 o
  -7   2  16     2336.34     2318.99     56.39 o
  -6   2  16     2338.57     2359.22     51.56 o
  -5   2  16     3097.95     3276.00     61.88 o
  -4   2  16      380.39      412.92     16.77 o
  -3   2  16     8041.91     7975.52    102.13 o
  -2   2  16     6306.09     6181.92     82.63 o
  -1   2  16      764.82      791.59     18.05 o
   0   2  16     4138.36     3953.86     51.84 o
   1   2  16     9538.69     9388.44    104.45 o
   2   2  16     8787.24     8535.12     96.94 o
   3   2  16      531.83      530.39     15.85 o
   4   2  16      985.76      963.15     30.57 o
   5   2  16      718.94      832.22     34.72 o
   6   2  16     1066.81     1066.40     35.26 o
   7   2  16        0.02       13.99      9.21 o
   8   2  16     1262.81     1242.68     57.09 o
   9   2  16      918.52      907.49     36.57 o
 -10   3  16       23.29       12.30     19.01 o
  -9   3  16        0.44        8.64      9.21 o
  -8   3  16        4.21       31.25     10.69 o
  -7   3  16      109.54      115.67     14.24 o
  -6   3  16        0.02        8.00      7.59 o
  -5   3  16      143.85      135.83     14.90 o
  -4   3  16      462.54      439.72     27.89 o
  -3   3  16      499.90      532.29     21.33 o
  -2   3  16     1207.15     1122.99     31.14 o
  -1   3  16        8.63       11.90      4.89 o
   0   3  16        0.83        1.57      5.20 o
   1   3  16        0.17        5.14      4.75 o
   2   3  16        3.57        5.65      5.09 o
   3   3  16       46.63       57.68      7.74 o
   4   3  16       76.51       82.51     12.60 o
   5   3  16        1.48       -3.46      8.29 o
   6   3  16       56.16       66.42     13.62 o
   7   3  16       69.25       95.17     14.86 o
   8   3  16        1.06       -5.09      9.27 o
   9   3  16        1.11       24.63     11.25 o
  -9   4  16      524.39      626.57     32.62 o
  -8   4  16       42.22       43.30     19.62 o
  -7   4  16     1577.43     1457.02     42.36 o
  -6   4  16     4626.11     4671.83     84.94 o
  -5   4  16      961.38      836.86     29.59 o
  -4   4  16      214.40      198.75     17.22 o
  -3   4  16     3672.50     3692.29     68.12 o
  -2   4  16     8275.89     8057.37    119.54 o
  -1   4  16     1923.83     2053.94     86.28 o
   0   4  16      339.95      364.65     20.27 o
   1   4  16     5953.30     6015.45     83.68 o
   2   4  16     4424.63     4410.85     59.63 o
   3   4  16      330.28      350.83     15.36 o
   4   4  16     1671.37     1702.97     43.23 o
   5   4  16     4313.46     4267.60     79.87 o
   6   4  16     1416.48     1429.67     51.00 o
   7   4  16        1.29       -0.47      9.31 o
   8   4  16      318.57      396.12     28.06 o
  -9   5  16        3.41        3.89      9.33 o
  -8   5  16       33.99       32.08     11.17 o
  -7   5  16        4.16       -3.26      8.33 o
  -6   5  16       27.14       55.11     11.75 o
  -5   5  16      201.98      174.24     17.31 o
  -4   5  16        0.03       -3.25      6.97 o
  -3   5  16      553.64      547.39     24.98 o
  -2   5  16       26.76       40.78     14.51 o
  -1   5  16      358.36      353.23     22.00 o
   0   5  16       35.86       48.09     13.78 o
   1   5  16       56.51       37.31      9.69 o
   2   5  16       10.44        3.45      9.52 o
   3   5  16      101.68      119.95     14.23 o
   4   5  16       54.12       51.55     11.35 o
   5   5  16        4.25       -7.47      8.81 o
   6   5  16       20.84       30.40     11.27 o
   7   5  16        0.01        1.78     12.97 o
   8   5  16        0.18       21.08     10.52 o
  -8   6  16       25.50       32.78     11.86 o
  -7   6  16     1537.55     1509.93     46.53 o
  -6   6  16     3555.54     3480.97     74.13 o
  -5   6  16     1728.16     1688.01     54.19 o
  -4   6  16      519.77      487.48     27.60 o
  -3   6  16     3678.46     3421.42     88.52 o
  -2   6  16     1203.35     1183.54     41.08 o
  -1   6  16      871.84      765.02     29.15 o
   0   6  16     1874.24     1794.46     45.96 o
   1   6  16     2415.74     2454.92     55.26 o
   2   6  16     4019.73     3882.32     74.31 o
   3   6  16      211.61      217.04     19.08 o
   4   6  16     2125.88     2017.06    119.80 o
   5   6  16     2181.61     2202.85     63.24 o
   6   6  16      872.24      883.45     61.52 o
   7   6  16        0.16       21.14     10.55 o
  -8   7  16        8.35        6.70     10.12 o
  -7   7  16        0.19       -3.41      9.41 o
  -6   7  16       16.26        8.47      9.42 o
  -5   7  16       17.95       15.11      9.89 o
  -4   7  16      270.27      270.02     22.77 o
  -3   7  16      368.35      325.14     24.11 o
  -2   7  16      119.27      106.71     14.81 o
  -1   7  16       52.87       56.52     12.29 o
   0   7  16        2.05        9.58      8.84 o
   1   7  16       16.85       17.47      9.58 o
   2   7  16        3.11        7.41      9.57 o
   3   7  16      413.87      393.50     25.50 o
   4   7  16       72.95       88.68     22.81 o
   5   7  16       47.20       14.32     22.16 o
   6   7  16        0.03        3.97     14.90 o
   7   7  16        0.89       41.03     18.12 o
  -7   8  16      817.42      847.06     38.71 o
  -6   8  16     1193.40     1181.80     42.92 o
  -5   8  16      704.54      713.04     35.26 o
  -4   8  16       48.08       53.63     16.87 o
  -3   8  16     1628.64     1535.97     69.70 o
  -2   8  16     3762.70     3510.09     75.56 o
  -1   8  16      952.64      915.22     38.49 o
   0   8  16      721.22      748.02     33.07 o
   1   8  16     2628.47     2543.59     70.74 o
   2   8  16     1931.99     1864.67     51.10 o
   3   8  16      215.02      260.30     26.69 o
   4   8  16      273.40      271.34     35.11 o
   5   8  16     1146.97     1163.13     60.59 o
   6   8  16      548.22      632.07     52.47 o
  -5   9  16        0.71        1.80     12.42 o
  -4   9  16       26.68        6.05     11.84 o
  -3   9  16        7.62        2.21      9.19 o
  -2   9  16        1.99       13.83     10.82 o
  -1   9  16       26.23       26.41     11.59 o
   0   9  16       24.39       36.69     11.22 o
   1   9  16        0.07        5.94     10.28 o
   2   9  16        1.81        9.41     10.66 o
   3   9  16        3.29       26.43     13.51 o
   4   9  16        3.40       38.75     20.64 o
  -3  10  16      741.18      820.11     39.68 o
  -2  10  16     1184.13     1300.52     46.13 o
  -1  10  16       80.85      109.77     16.52 o
   0  10  16      701.10      730.13     36.71 o
   1  10  16     1617.13     1661.25     51.45 o
   2  10  16      525.06      638.69     34.03 o
   3  10  16       27.07       51.42     17.94 o
 -10   1  17      463.20      549.76     64.65 o
  -9   1  17      255.68      290.45     34.61 o
  -8   1  17     2583.55     2521.39     67.01 o
  -7   1  17     4098.71     4122.47     76.36 o
  -6   1  17     1987.70     1890.24     44.97 o
  -5   1  17      215.95      311.07     18.13 o
  -4   1  17     3314.21     3266.32     53.28 o
  -3   1  17     6625.85     6817.19     90.34 o
  -2   1  17      782.69      753.05     18.44 o
  -1   1  17     3184.12     3167.99     44.78 o
   0   1  17    15097.59    14804.21    155.01 o
   1   1  17     5602.19     5634.34     84.91 o
   2   1  17      161.87      182.19     11.03 o
   3   1  17     2242.14     2163.67     53.72 o
   4   1  17     2290.90     2283.10     50.64 o
   5   1  17     2098.10     2006.01     49.97 o
   6   1  17       19.95       35.62      9.96 o
   7   1  17     2007.80     1817.04     49.78 o
   8   1  17     1929.57     1937.16     53.82 o
   9   1  17      328.54      383.93     29.64 o
 -10   2  17        0.03        2.77     12.82 o
  -9   2  17        7.39       25.06     13.98 o
  -8   2  17        0.82       -0.06     10.10 o
  -7   2  17       66.67       57.39     10.99 o
  -6   2  17       33.90       39.89      9.26 o
  -5   2  17     1031.22      957.09     30.36 o
  -4   2  17      278.38      276.60     18.38 o
  -3   2  17      484.32      493.47     17.48 o
  -2   2  17      660.23      714.37     20.85 o
  -1   2  17      455.31      461.56     17.18 o
   0   2  17        5.87        9.10      4.90 o
   1   2  17      166.19      188.20     11.31 o
   2   2  17      250.46      253.92     12.92 o
   3   2  17       81.69       80.91     12.07 o
   4   2  17        6.17       20.23      8.69 o
   5   2  17        2.32       -0.01      7.97 o
   6   2  17       10.57       24.53      9.32 o
   7   2  17       14.19       10.26     10.20 o
   8   2  17       13.38       26.13     10.75 o
   9   2  17        2.27       20.81     11.88 o
  -9   3  17      117.58      139.30     20.03 o
  -8   3  17     1663.43     1648.34     50.21 o
  -7   3  17     2854.89     2748.78     61.77 o
  -6   3  17     1066.97     1123.20     35.14 o
  -5   3  17     1976.29     1774.64     44.13 o
  -4   3  17     8276.56     7878.62    118.71 o
  -3   3  17     4523.55     4147.85    123.81 o
  -2   3  17      940.27      905.50     35.43 o
  -1   3  17     4670.36     4490.60     75.87 o
   0   3  17     6171.21     5680.92    122.40 o
   1   3  17     9074.03     9175.65    103.97 o
   2   3  17      389.56      370.90     14.54 o
   3   3  17     2760.96     2649.31     59.00 o
   4   3  17     3987.68     4187.92     76.27 o
   5   3  17     1403.92     1368.71     39.94 o
   6   3  17      111.27      105.89     14.12 o
   7   3  17      681.46      755.31     53.48 o
   8   3  17      510.68      588.64     58.31 o
   9   3  17      206.67      230.78     22.10 o
  -9   4  17        0.55        7.41      9.71 o
  -8   4  17        0.58        0.62      9.08 o
  -7   4  17        3.96       18.39      9.17 o
  -6   4  17       74.89       87.05     13.25 o
  -5   4  17       80.18      110.15     13.87 o
  -4   4  17      598.61      550.83     25.19 o
  -3   4  17       62.70       59.75     10.67 o
  -2   4  17       46.71       51.66     10.32 o
  -1   4  17        0.54       -3.52      6.40 o
   0   4  17      403.06      390.84     26.04 o
   1   4  17       93.96      111.65     13.24 o
   2   4  17       17.66       42.24      8.23 o
   3   4  17        5.12       -6.35      9.35 o
   4   4  17       47.61       51.40     11.08 o
   5   4  17        0.86       -8.08      8.08 o
   6   4  17       49.01       65.27     13.76 o
   7   4  17       21.25       31.13     11.26 o
   8   4  17        3.84       10.14      9.82 o
  -9   5  17       35.03       45.28     12.35 o
  -8   5  17      615.10      623.66     33.10 o
  -7   5  17     1747.10     1824.39     50.30 o
  -6   5  17     1416.04     1330.81     41.06 o
  -5   5  17       80.52      101.65     13.94 o
  -4   5  17     1523.72     1419.46     40.42 o
  -3   5  17     1399.35     1348.09     38.42 o
  -2   5  17     1301.50     1204.32     35.65 o
  -1   5  17     2164.64     2004.72     47.85 o
   0   5  17     3623.28     3374.13     89.02 o
   1   5  17     3355.14     3395.57     79.37 o
   2   5  17       36.30       37.78     10.00 o
   3   5  17     1330.72     1306.46     68.01 o
   4   5  17     3805.10     3799.59    135.64 o
   5   5  17     1449.60     1421.18     41.87 o
   6   5  17       36.45       47.29     12.48 o
   7   5  17      863.44      990.38     51.50 o
   8   5  17      502.72      566.44     33.60 o
  -8   6  17       28.65       34.43     11.67 o
  -7   6  17        0.14       -1.91      8.73 o
  -6   6  17       27.44       40.56     11.33 o
  -5   6  17       58.24       60.98     12.42 o
  -4   6  17       73.87       83.31     15.32 o
  -3   6  17      120.51       97.80     13.90 o
  -2   6  17      112.14      127.51     14.81 o
  -1   6  17        1.06       -6.64      6.64 o
   0   6  17        0.42       13.33      8.18 o
   1   6  17       81.53       73.08     13.09 o
   2   6  17       62.32       97.80     14.32 o
   3   6  17       63.88       68.55     21.28 o
   4   6  17       40.70       24.35     17.14 o
   5   6  17       39.00       55.75     20.26 o
   6   6  17       35.92       44.00     14.68 o
   7   6  17       38.10       52.21     27.35 o
  -7   7  17      972.96      919.53     37.09 o
  -6   7  17      323.68      347.63     26.44 o
  -5   7  17      268.33      291.68     29.67 o
  -4   7  17     1801.60     1904.76     65.93 o
  -3   7  17     2813.26     2770.19     64.09 o
  -2   7  17        1.38       13.06      9.03 o
  -1   7  17     1167.20     1142.39     37.93 o
   0   7  17     3233.72     3236.25     69.10 o
   1   7  17     1304.34     1380.33     42.14 o
   2   7  17      106.04      100.00     14.88 o
   3   7  17     1202.24     1171.43     74.92 o
   4   7  17     1508.91     1553.99     70.16 o
   5   7  17      491.43      611.33     74.36 o
   6   7  17        1.02       42.55     19.53 o
  -6   8  17       21.60       24.06     12.16 o
  -5   8  17        2.08        8.17     11.85 o
  -4   8  17        7.73       25.50     10.52 o
  -3   8  17      191.78      182.18     19.70 o
  -2   8  17        9.38        2.89     12.81 o
  -1   8  17        7.72        4.10      9.13 o
   0   8  17       50.08       61.13     15.31 o
   1   8  17       23.15       17.49     10.79 o
   2   8  17        1.07       23.59     10.81 o
   3   8  17        1.53       20.68     16.15 o
   4   8  17        0.21       22.43     22.21 o
   5   8  17       31.32       57.69     21.90 o
  -5   9  17       84.52      116.24     23.54 o
  -4   9  17      777.89      837.49     40.75 o
  -3   9  17     1087.65     1042.02     42.18 o
  -2   9  17       88.29      119.32     18.50 o
  -1   9  17      627.40      715.85     35.93 o
   0   9  17     1948.57     1946.63     86.69 o
   1   9  17     1445.94     1385.41     45.74 o
   2   9  17       85.36       88.14     15.25 o
   3   9  17      581.67      707.29     55.44 o
   4   9  17      847.34      887.34     63.18 o
  -3  10  17        0.12       15.42     11.51 o
  -2  10  17        0.01        5.39     11.19 o
  -1  10  17        5.06       22.59     15.14 o
   0  10  17        6.05        6.70     11.66 o
   1  10  17        0.02       21.97     11.37 o
   2  10  17       18.46       60.41     13.73 o
 -10   0  18        0.32       31.72     21.25 o
  -9   0  18     1329.53     1417.70     84.78 o
  -8   0  18     2440.42     2202.48     90.53 o
  -7   0  18      937.18     1015.41     46.95 o
  -6   0  18      194.76      290.77     28.40 o
  -5   0  18     3397.35     3259.66     89.05 o
  -4   0  18     2909.00     2810.52    129.82 o
  -3   0  18      183.91      207.42     16.59 o
  -2   0  18     1980.98     1931.82     60.22 o
  -1   0  18     6552.79     6361.13    108.62 o
   0   0  18     2907.08     2723.34     69.06 o
   1   0  18      478.51      464.51     22.18 o
   2   0  18     6498.06     6350.23    108.95 o
   3   0  18     5986.01     5814.73    132.74 o
   4   0  18      191.27      189.98     23.95 o
   5   0  18        7.00       20.14     12.65 o
   6   0  18     2369.32     2133.45     74.67 o
   7   0  18     1494.44     1510.01     63.98 o
   8   0  18      265.35      337.86     37.18 o
   9   0  18       31.52       67.38     18.93 o
 -10   1  18       11.94       21.57     10.74 o
  -9   1  18        0.32      -11.19     11.89 o
  -8   1  18        0.13        0.51      9.68 o
  -7   1  18        3.12       10.59      9.50 o
  -6   1  18      379.42      293.78     19.81 o
  -5   1  18       38.99       30.48      7.02 o
  -4   1  18      125.40      122.64     11.23 o
  -3   1  18       17.46       30.61      6.61 o
  -2   1  18        0.01        2.57      4.82 o
  -1   1  18       23.19       39.64      6.45 o
   0   1  18      121.61      170.38     26.23 o
   1   1  18        3.13       13.37      5.50 o
   2   1  18        0.47        0.90      4.72 o
   3   1  18      129.85      123.91     16.50 o
   4   1  18        0.34        1.70      8.70 o
   5   1  18      129.80       92.18     13.55 o
   6   1  18       27.84       28.79      9.92 o
   7   1  18      101.12       91.46     15.75 o
   8   1  18       22.91       60.83     13.10 o
   9   1  18        0.05       17.39     11.19 o
  -9   2  18     1445.51     1483.62     52.41 o
  -8   2  18     1990.32     2074.70     61.02 o
  -7   2  18      245.72      301.75     25.78 o
  -6   2  18      457.33      433.85     24.19 o
  -5   2  18     1894.29     1992.97     46.45 o
  -4   2  18     4695.00     4546.09     79.54 o
  -3   2  18      502.08      556.84     18.85 o
  -2   2  18     2528.75     2597.01     45.50 o
  -1   2  18     5122.22     4663.12    107.68 o
   0   2  18     6635.89     6495.72     78.24 o
   1   2  18      409.93      351.21     15.17 o
   2   2  18     1933.08     1902.45     33.42 o
   3   2  18     6011.69     5919.73     95.55 o
   4   2  18     2127.28     1997.89     48.63 o
   5   2  18        0.87        1.03      8.10 o
   6   2  18      581.31      652.84     29.73 o
   7   2  18     1681.58     1659.89     48.21 o
   8   2  18      190.11      175.12     19.26 o
  -9   3  18        0.44       -9.24      9.64 o
  -8   3  18       11.07       18.27     10.63 o
  -7   3  18       76.98       78.35     13.56 o
  -6   3  18      254.04      233.70     19.48 o
  -5   3  18      249.76      264.19     20.08 o
  -4   3  18      317.81      303.16     21.11 o
  -3   3  18     1146.07     1135.14     37.87 o
  -2   3  18     1332.20     1271.40     35.07 o
  -1   3  18      306.25      314.00     19.57 o
   0   3  18       62.21       82.96      9.68 o
   1   3  18       34.62       22.76      7.09 o
   2   3  18       68.10       61.81      8.05 o
   3   3  18       10.62       24.73      9.17 o
   4   3  18       63.39       77.25     12.94 o
   5   3  18       87.53      107.26     14.61 o
   6   3  18        0.13       -4.14      9.36 o
   7   3  18       53.71       79.64     13.52 o
   8   3  18        3.31       10.94     12.06 o
  -9   4  18      463.98      523.89     31.26 o
  -8   4  18     1360.12     1391.15     67.47 o
  -7   4  18      574.93      581.75     29.28 o
  -6   4  18      548.71      558.02     28.89 o
  -5   4  18     5535.03     5187.05     91.40 o
  -4   4  18     4646.34     4480.83     81.05 o
  -3   4  18      537.07      578.17     24.91 o
  -2   4  18     1894.36     1835.75     44.65 o
  -1   4  18     5510.40     5380.46    104.05 o
   0   4  18     1312.67     1300.94     60.07 o
   1   4  18      136.98      135.72     14.23 o
   2   4  18     3320.83     3358.39     64.25 o
   3   4  18     4232.81     4196.93    104.67 o
   4   4  18     1344.95     1482.93     41.08 o
   5   4  18       73.88       77.05     12.78 o
   6   4  18     1595.80     1653.31     47.38 o
   7   4  18      723.82      783.42     41.36 o
   8   4  18      124.53      158.58     18.85 o
  -8   5  18       20.18       10.92     10.35 o
  -7   5  18        0.40       16.80      9.58 o
  -6   5  18      236.13      282.97     22.52 o
  -5   5  18        5.39        3.69      8.86 o
  -4   5  18        8.76        7.93      7.93 o
  -3   5  18      109.44      129.66     15.38 o
  -2   5  18       33.74       46.20      9.84 o
  -1   5  18        1.03        3.92      6.93 o
   0   5  18       93.78       92.19     13.27 o
   1   5  18        0.89        4.77      7.65 o
   2   5  18        0.16       17.98     10.63 o
   3   5  18       23.33       34.90     16.38 o
   4   5  18        7.91      -12.22     12.22 o
   5   5  18       10.65       15.57     15.48 o
   6   5  18       27.51       30.24     11.96 o
   7   5  18        1.18       -4.26     14.53 o
  -8   6  18      756.79      813.72     35.03 o
  -7   6  18      191.42      232.84     21.91 o
  -6   6  18      719.54      734.80     33.45 o
  -5   6  18     2572.54     2471.04     60.29 o
  -4   6  18     3206.61     3056.88     67.14 o
  -3   6  18       44.96       42.26     10.75 o
  -2   6  18     1759.32     1632.37     53.61 o
  -1   6  18     3983.35     3797.83     75.00 o
   0   6  18     2484.91     2354.07     55.33 o
   1   6  18       11.92       20.59      9.54 o
   2   6  18     1329.75     1395.75     41.05 o
   3   6  18     4418.79     4138.10    119.86 o
   4   6  18     1087.84     1099.02     93.68 o
   5   6  18      312.17      362.82     40.79 o
   6   6  18      869.86      987.24     55.78 o
   7   6  18      778.19      926.89     42.63 o
  -7   7  18        2.87       25.60     11.79 o
  -6   7  18       16.98        2.17      9.54 o
  -5   7  18        0.38        6.24      9.46 o
  -4   7  18       26.00       39.34     11.71 o
  -3   7  18      586.76      554.95     31.46 o
  -2   7  18      391.53      323.24     24.40 o
  -1   7  18       14.62        5.72      8.95 o
   0   7  18      103.29      122.40     21.19 o
   1   7  18       47.01       36.36     10.81 o
   2   7  18        0.00       11.69      9.64 o
   3   7  18        9.09        5.14     13.81 o
   4   7  18      179.57      205.54     37.77 o
   5   7  18       10.06        8.12     16.00 o
   6   7  18        0.01       -8.72     19.16 o
  -6   8  18      407.79      454.67     33.90 o
  -5   8  18     1536.20     1587.00     54.61 o
  -4   8  18     1475.63     1597.57     59.93 o
  -3   8  18      232.84      236.02     22.18 o
  -2   8  18      577.65      596.45     34.43 o
  -1   8  18     3337.57     3122.67     71.25 o
   0   8  18     1689.67     1683.75     61.46 o
   1   8  18       40.42       52.88     12.00 o
   2   8  18      834.82      876.85     35.55 o
   3   8  18     1174.27     1301.98     94.64 o
   4   8  18      538.06      579.24     51.08 o
   5   8  18       16.27       23.15     25.31 o
  -5   9  18       17.86       25.91     11.72 o
  -4   9  18        1.35       -4.76      9.27 o
  -3   9  18        4.23       30.60     14.76 o
  -2   9  18        0.42       10.54     10.54 o
  -1   9  18       29.21       38.00     12.19 o
   0   9  18      102.77      102.57     17.55 o
   1   9  18       32.80       78.11     17.59 o
   2   9  18       45.86       46.94     22.11 o
   3   9  18       21.54       34.76     18.37 o
  -2  10  18      250.42      296.24     26.45 o
  -1  10  18     1177.05     1229.32     45.12 o
   0  10  18      692.64      699.88     38.79 o
   1  10  18        7.47       15.71     11.47 o
  -9   1  19     1146.72     1194.61     45.86 o
  -8   1  19       17.85       39.36     12.71 o
  -7   1  19      873.24      894.16     37.71 o
  -6   1  19     3755.12     3781.87     85.00 o
  -5   1  19     2627.49     2498.15     53.65 o
  -4   1  19       14.06       17.07     10.88 o
  -3   1  19     1769.31     1692.90     35.52 o
  -2   1  19     6076.33     5758.41     96.56 o
  -1   1  19     4586.44     4393.65     66.75 o
   0   1  19       68.57       52.64      7.17 o
   1   1  19     8057.20     7848.53     92.27 o
   2   1  19     8034.04     7868.96     92.98 o
   3   1  19     1409.51     1359.05     37.17 o
   4   1  19      119.62      139.64     15.32 o
   5   1  19     1514.04     1563.90     60.80 o
   6   1  19     2575.80     2478.69     58.80 o
   7   1  19      246.34      244.42     21.96 o
   8   1  19      284.25      313.69     25.40 o
  -9   2  19       25.85       29.83     16.38 o
  -8   2  19       16.64        5.79     10.30 o
  -7   2  19        7.41       13.10     10.40 o
  -6   2  19       44.28       35.39      9.30 o
  -5   2  19       42.66       33.83      9.61 o
  -4   2  19      911.44      885.51     29.51 o
  -3   2  19      244.35      215.86     17.10 o
  -2   2  19      185.14      177.79     15.51 o
  -1   2  19      199.33      200.29     13.60 o
   0   2  19       16.45       21.85      6.57 o
   1   2  19      429.89      410.44     15.39 o
   2   2  19      322.89      354.12     15.20 o
   3   2  19      107.65      125.79     14.75 o
   4   2  19        2.27        7.95      7.89 o
   5   2  19        3.87       21.55      9.45 o
   6   2  19      247.60      255.22     21.80 o
   7   2  19        0.04       20.23      9.75 o
   8   2  19        1.69       26.61     10.97 o
  -9   3  19      646.18      694.09     37.05 o
  -8   3  19      107.08      105.97     20.55 o
  -7   3  19      533.70      553.94     29.16 o
  -6   3  19     4073.96     3942.17     76.51 o
  -5   3  19     4386.00     4323.39     79.51 o
  -4   3  19      121.32      140.38     15.14 o
  -3   3  19     2170.00     1940.10     46.09 o
  -2   3  19     7795.12     7650.90    116.32 o
  -1   3  19     2460.02     2338.28     50.31 o
   0   3  19       62.05       49.97      9.62 o
   1   3  19     1656.36     1613.19     35.10 o
   2   3  19     6362.64     6188.32     78.18 o
   3   3  19      868.81      875.98     43.28 o
   4   3  19        1.55       16.04      8.88 o
   5   3  19     1845.68     1776.36     47.45 o
   6   3  19      914.05     1010.36     36.15 o
   7   3  19        0.93        5.81     11.20 o
   8   3  19      196.33      251.84     23.08 o
  -9   4  19        1.27        4.96     10.45 o
  -8   4  19       13.58       17.09     10.07 o
  -7   4  19       18.51       18.20      9.83 o
  -6   4  19       28.67       31.86     10.45 o
  -5   4  19        0.03        0.42      7.87 o
  -4   4  19       89.63      101.10     14.08 o
  -3   4  19       72.88       69.97     12.05 o
  -2   4  19      309.02      260.32     19.68 o
  -1   4  19       10.37        6.82      7.77 o
   0   4  19      116.74       97.58     12.60 o
   1   4  19       11.97       13.01      8.00 o
   2   4  19        0.29        5.39      7.98 o
   3   4  19       47.96       81.48     15.21 o
   4   4  19       26.22       25.23      9.68 o
   5   4  19        4.82       26.52      9.98 o
   6   4  19        0.45        8.53     11.28 o
   7   4  19       62.01       63.58     22.73 o
   8   4  19       39.35       47.82     13.31 o
  -8   5  19      247.20      294.36     26.84 o
  -7   5  19      408.55      440.86     28.67 o
  -6   5  19     2560.79     2421.76     59.44 o
  -5   5  19     3254.57     2957.15     66.56 o
  -4   5  19      282.37      284.11     22.02 o
  -3   5  19      265.62      294.46     21.97 o
  -2   5  19     2025.86     2000.93     49.52 o
  -1   5  19      698.87      711.38     36.77 o
   0   5  19      801.35      759.82     29.19 o
   1   5  19     2463.92     2466.39     55.32 o
   2   5  19     3688.65     3745.95     72.37 o
   3   5  19      953.22      912.32     49.51 o
   4   5  19       18.63       38.13     17.89 o
   5   5  19     1352.11     1429.75     84.58 o
   6   5  19     1652.56     1707.62     49.34 o
   7   5  19      142.32      122.33     23.15 o
  -8   6  19       36.65       64.08     14.63 o
  -7   6  19       15.67       10.78     10.10 o
  -6   6  19        4.97        1.92      9.40 o
  -5   6  19       15.77       24.64     10.88 o
  -4   6  19        0.57       -7.41      7.41 o
  -3   6  19      247.14      284.02     22.63 o
  -2   6  19       27.25       23.11     13.08 o
  -1   6  19        7.55       27.24     15.33 o
   0   6  19        0.77       16.82      9.42 o
   1   6  19        9.38       22.53      9.32 o
   2   6  19       15.64       18.91     10.05 o
   3   6  19       47.35       67.41     18.76 o
   4   6  19       33.61       41.71     43.15 o
   5   6  19       24.14       42.45     18.83 o
   6   6  19       11.25       63.33     23.64 o
  -7   7  19      241.53      271.68     24.33 o
  -6   7  19     1153.80     1173.31     42.25 o
  -5   7  19     1215.65     1316.10     44.45 o
  -4   7  19       96.94      102.56     20.67 o
  -3   7  19      769.04      743.97     32.64 o
  -2   7  19     3449.48     3411.04     74.20 o
  -1   7  19     1164.85     1097.09     38.20 o
   0   7  19        2.02        5.15      9.27 o
   1   7  19     1154.93     1357.50     53.56 o
   2   7  19     2537.16     2547.85     61.00 o
   3   7  19     1047.92     1046.00     57.72 o
   4   7  19      235.87      275.44     36.49 o
   5   7  19      729.33      877.19     53.75 o
   6   7  19      591.27      625.58     86.97 o
  -6   8  19       17.64       51.09     12.40 o
  -5   8  19        9.99       20.38     10.62 o
  -4   8  19        4.22        8.22     14.03 o
  -3   8  19       11.91        7.68     10.07 o
  -2   8  19        5.84        8.50      9.91 o
  -1   8  19        8.25       23.53     10.54 o
   0   8  19        0.19       16.19     10.94 o
   1   8  19       11.66       23.57     11.17 o
   2   8  19        5.34       29.79     15.49 o
   3   8  19        3.06        6.62     15.50 o
   4   8  19       13.82       39.91     19.66 o
  -4   9  19       60.32       58.99     13.84 o
  -3   9  19      321.22      364.04     29.02 o
  -2   9  19     1251.01     1312.83     45.95 o
  -1   9  19      554.41      556.62     34.23 o
   0   9  19        1.76        6.36     12.40 o
   1   9  19      946.05     1000.49     39.32 o
   2   9  19     1253.00     1269.71     44.05 o
   3   9  19      254.21      281.30     37.04 o
  -9   0  20       18.86        4.68     19.82 o
  -8   0  20      749.04      721.86     60.08 o
  -7   0  20     3639.63     3637.96    103.90 o
  -6   0  20     2916.01     2814.97    119.85 o
  -5   0  20      247.35      221.74     32.58 o
  -4   0  20     1832.90     1791.37     61.32 o
  -3   0  20     3671.13     3768.35     97.60 o
  -2   0  20     1260.46     1243.05     37.54 o
  -1   0  20        3.49       14.50      7.97 o
   0   0  20     3505.08     3256.94     93.03 o
   1   0  20     6336.95     6074.46    246.62 o
   2   0  20     1462.77     1393.82     39.79 o
   3   0  20      589.45      601.19     34.90 o
   4   0  20     2050.46     1991.12     68.95 o
   5   0  20     2436.91     2452.60    130.88 o
   6   0  20      161.78      178.26     26.26 o
   7   0  20      594.48      641.50     43.81 o
   8   0  20     1052.43     1097.86     57.56 o
  -9   1  20        1.52       13.34     10.15 o
  -8   1  20        2.65        0.59     11.58 o
  -7   1  20        1.44       -2.71      8.80 o
  -6   1  20        6.39       -7.65      7.65 o
  -5   1  20      140.01      144.56     17.69 o
  -4   1  20      100.32      130.13     13.25 o
  -3   1  20      136.16      123.27     11.43 o
  -2   1  20       38.17       41.14      7.65 o
  -1   1  20       65.29       97.40     11.20 o
   0   1  20       18.24        9.23      5.27 o
   1   1  20       14.39       51.13     21.42 o
   2   1  20       48.83       63.05     10.32 o
   3   1  20      110.27      119.88     14.23 o
   4   1  20      113.15      142.80     15.16 o
   5   1  20      115.83      117.40     15.25 o
   6   1  20       17.00       39.34     11.32 o
   7   1  20        6.96       27.46     15.67 o
   8   1  20        0.89       33.18     11.12 o
  -9   2  20      104.81      158.86     21.02 o
  -8   2  20      409.99      434.88     32.33 o
  -7   2  20     2584.90     2527.52     69.21 o
  -6   2  20     2297.22     2380.35     89.84 o
  -5   2  20       74.76      118.70     13.98 o
  -4   2  20      790.94      810.78     45.47 o
  -3   2  20     8563.30     8308.33    199.65 o
  -2   2  20     3471.48     3303.98     63.30 o
  -1   2  20        0.94       -4.03      5.11 o
   0   2  20     2801.32     2647.44     47.63 o
   1   2  20     5615.62     5323.51     77.52 o
   2   2  20      749.36      671.62     19.22 o
   3   2  20      765.65      698.88     26.92 o
   4   2  20     2739.40     2762.78     59.69 o
   5   2  20     2038.54     2046.72     51.53 o
   6   2  20       99.14      143.22     17.66 o
   7   2  20       38.07       76.40     14.23 o
   8   2  20      660.57      712.09     34.50 o
  -9   3  20        1.30       12.56     12.18 o
  -8   3  20        0.41       -9.18     10.24 o
  -7   3  20       77.20       75.07     15.00 o
  -6   3  20      167.62      192.43     18.21 o
  -5   3  20      367.44      338.02     27.89 o
  -4   3  20      237.05      229.71     18.93 o
  -3   3  20       13.20       19.06      7.92 o
  -2   3  20      201.30      213.04     17.48 o
  -1   3  20       15.64       31.92      8.85 o
   0   3  20       22.39       14.39      7.17 o
   1   3  20       19.40       24.30      7.38 o
   2   3  20        1.86       17.05      7.12 o
   3   3  20      139.91      125.43     18.58 o
   4   3  20       21.83       26.52     10.11 o
   5   3  20       21.92       19.93      9.67 o
   6   3  20      102.72      101.45     14.66 o
   7   3  20       55.96       78.19     13.80 o
   8   3  20       46.81       58.61     13.47 o
  -8   4  20      617.29      663.60     32.66 o
  -7   4  20     1930.39     1808.28     53.97 o
  -6   4  20     1277.44     1245.54     39.86 o
  -5   4  20        4.02       -1.47      8.25 o
  -4   4  20     1753.79     1700.48     66.06 o
  -3   4  20     2903.02     2932.67     62.04 o
  -2   4  20     1738.56     1652.62     43.38 o
  -1   4  20      387.08      425.45     24.50 o
   0   4  20     2980.76     2863.52     59.81 o
   1   4  20     4196.72     4250.12     77.64 o
   2   4  20     1406.49     1388.85     49.70 o
   3   4  20       64.84       99.29     20.90 o
   4   4  20     1499.90     1597.93     53.24 o
   5   4  20     1636.76     1595.90     50.56 o
   6   4  20      195.10      151.95     17.86 o
   7   4  20      304.88      299.31     24.91 o
  -8   5  20        0.01       -2.74      8.63 o
  -7   5  20       27.31       33.67     11.23 o
  -6   5  20        2.31        6.21      9.74 o
  -5   5  20       44.77       32.60     11.34 o
  -4   5  20        2.36       -6.88      7.83 o
  -3   5  20      382.80      332.07     23.56 o
  -2   5  20       43.09       26.35     13.16 o
  -1   5  20      770.22      725.71     28.92 o
   0   5  20        0.69        5.71      8.02 o
   1   5  20       31.15       28.12     12.28 o
   2   5  20       18.26       38.29      9.89 o
   3   5  20       14.26        9.55     13.54 o
   4   5  20       55.81       77.34     19.78 o
   5   5  20       23.05       20.63     18.65 o
   6   5  20        1.08        4.67     15.60 o
   7   5  20       19.22       25.26     16.04 o
  -7   6  20     1065.47     1122.78     55.36 o
  -6   6  20      968.91      875.89     35.48 o
  -5   6  20        1.50        1.28     12.13 o
  -4   6  20     1352.85     1340.47     49.50 o
  -3   6  20     4971.93     4871.54     92.03 o
  -2   6  20      572.40      568.42     30.30 o
  -1   6  20      624.49      560.25     33.42 o
   0   6  20     1898.52     1865.61     49.68 o
   1   6  20     2338.05     2478.99     59.63 o
   2   6  20      465.79      467.86     27.47 o
   3   6  20       65.14      110.19     26.02 o
   4   6  20     2449.89     2322.60     87.77 o
   5   6  20     1193.76     1206.10     62.48 o
   6   6  20       11.72       34.37     17.95 o
  -6   7  20       38.10       57.60     13.53 o
  -5   7  20        1.80       10.70     11.34 o
  -4   7  20        2.68       12.43      9.22 o
  -3   7  20        2.39       23.51     10.80 o
  -2   7  20      201.12      165.84     19.25 o
  -1   7  20      301.65      278.76     23.34 o
   0   7  20        0.11       -1.59     10.26 o
   1   7  20       40.01       69.41     13.04 o
   2   7  20       64.10       85.93     14.24 o
   3   7  20       12.42       33.13     16.49 o
   4   7  20        6.64       33.18     18.15 o
   5   7  20      125.12      112.94     26.82 o
  -5   8  20        1.96       15.48     10.87 o
  -4   8  20      596.20      725.18     35.46 o
  -3   8  20     1260.69     1410.59     46.80 o
  -2   8  20      845.11      838.34     36.47 o
  -1   8  20        7.02        5.51     10.51 o
   0   8  20     1337.66     1385.95     45.77 o
   1   8  20     2081.21     2068.12     56.68 o
   2   8  20      385.47      417.99     28.73 o
   3   8  20      100.72      105.49     29.99 o
   4   8  20      536.94      618.66     54.20 o
  -3   9  20        0.65       23.37     11.37 o
  -2   9  20       13.74       32.02     11.12 o
  -1   9  20       29.79       39.69     12.11 o
   0   9  20       27.11       20.20     10.51 o
   1   9  20       34.85       50.66     12.96 o
   2   9  20       10.03       46.44     16.56 o
  -9   1  21      267.06      258.63     68.06 o
  -8   1  21     1535.36     1698.28     56.33 o
  -7   1  21      784.23      868.66     38.36 o
  -6   1  21        0.88       -2.58      7.90 o
  -5   1  21     2948.78     2742.88     69.40 o
  -4   1  21     3607.75     3700.59     69.98 o
  -3   1  21     1017.49     1056.10     27.91 o
  -2   1  21       10.78        3.99      9.17 o
  -1   1  21     3849.19     3687.24     59.71 o
   0   1  21     5966.28     5892.13     83.54 o
   1   1  21      864.08      791.43     21.02 o
   2   1  21     2161.28     2123.22     37.43 o
   3   1  21     2826.10     2798.86     58.97 o
   4   1  21     1787.35     1763.92     46.04 o
   5   1  21      247.08      268.78     30.48 o
   6   1  21      228.00      320.52     24.48 o
   7   1  21     1269.19     1391.36     44.92 o
   8   1  21      272.51      328.75     25.82 o
  -9   2  21       79.39       99.61     17.18 o
  -8   2  21        3.65       -2.84      9.62 o
  -7   2  21       61.99       63.42     14.00 o
  -6   2  21       56.70       57.08     14.07 o
  -5   2  21      143.69      134.80     17.45 o
  -4   2  21        0.08       10.17      7.55 o
  -3   2  21     1591.32     1451.37     39.22 o
  -2   2  21       55.26       60.54     10.99 o
  -1   2  21        1.54        3.65      6.03 o
   0   2  21      500.63      472.72     19.29 o
   1   2  21       23.00       28.78      7.19 o
   2   2  21        8.17        5.10      5.71 o
   3   2  21       14.88       20.96      9.09 o
   4   2  21        0.95        9.90      8.33 o
   5   2  21        2.86       26.38     10.07 o
   6   2  21        7.55       11.29      9.97 o
   7   2  21        0.01       14.18     14.16 o
   8   2  21        2.26        4.31     10.73 o
  -8   3  21      970.64     1049.91     44.60 o
  -7   3  21      891.33      730.41     45.86 o
  -6   3  21       22.47       19.97      9.54 o
  -5   3  21     2105.21     2071.68     51.46 o
  -4   3  21     3935.14     3684.03     72.18 o
  -3   3  21      917.10      909.74     31.31 o
  -2   3  21      511.25      537.11     24.14 o
  -1   3  21     2991.10     2856.14     59.38 o
   0   3  21     2489.30     2423.63     52.65 o
   1   3  21      278.04      264.11     20.92 o
   2   3  21      737.40      743.86     23.85 o
   3   3  21     3872.19     3853.37     89.14 o
   4   3  21     2821.58     2785.77     61.50 o
   5   3  21      238.84      283.45     22.55 o
   6   3  21      696.46      779.50     32.62 o
   7   3  21      483.97      521.80     32.08 o
  -8   4  21       29.45       33.52     12.55 o
  -7   4  21       79.56      108.50     15.38 o
  -6   4  21       10.82       16.26      9.53 o
  -5   4  21       50.11       49.05     11.24 o
  -4   4  21       87.47       67.90     15.75 o
  -3   4  21      256.69      246.40     20.24 o
  -2   4  21       67.94       57.26     11.50 o
  -1   4  21      107.97      108.03     13.81 o
   0   4  21        0.44        7.84      7.96 o
   1   4  21       67.52       88.53     17.29 o
   2   4  21        6.21       16.83      8.69 o
   3   4  21       61.66       45.09     16.95 o
   4   4  21       19.95       32.39     16.53 o
   5   4  21        9.75       18.27     11.55 o
   6   4  21        2.66       21.06     10.17 o
   7   4  21        0.28        8.58     10.51 o
  -7   5  21      916.90      945.92     37.02 o
  -6   5  21        1.40       -5.97      7.92 o
  -5   5  21     1049.88     1027.08     37.13 o
  -4   5  21     4144.50     3905.19     79.21 o
  -3   5  21     2700.51     2623.70     77.77 o
  -2   5  21       79.58       65.83     15.07 o
  -1   5  21     1416.92     1371.33     40.91 o
   0   5  21     2349.08     2551.78     58.67 o
   1   5  21      302.03      335.81     25.24 o
   2   5  21      236.75      233.86     35.23 o
   3   5  21     2226.10     2324.65    153.20 o
   4   5  21     1301.69     1335.08     63.91 o
   5   5  21      248.07      262.25     33.85 o
   6   5  21      508.37      612.32     95.30 o
  -7   6  21       85.06      101.45     17.37 o
  -6   6  21        2.05       16.61     10.24 o
  -5   6  21       29.73       31.08     10.79 o
  -4   6  21       42.78       52.25     11.64 o
  -3   6  21        5.13       26.84     10.66 o
  -2   6  21      101.40      107.87     15.17 o
  -1   6  21      111.92      150.43     16.91 o
   0   6  21        1.37       11.13     10.92 o
   1   6  21        1.96       17.56      9.78 o
   2   6  21       27.06       57.00     14.32 o
   3   6  21       68.40       91.66     21.84 o
   4   6  21        2.48      -10.09     12.60 o
   5   6  21        0.57       31.62     20.13 o
   6   6  21       52.84       68.25     21.46 o
  -6   7  21       15.61       20.31     11.40 o
  -5   7  21     1078.19     1122.62     47.22 o
  -4   7  21     2021.61     2033.65     56.68 o
  -3   7  21     1277.15     1259.34     42.79 o
  -2   7  21       89.81       99.04     15.43 o
  -1   7  21     2421.67     2456.61     61.66 o
   0   7  21     1490.32     1609.51     60.69 o
   1   7  21      443.61      436.39     28.92 o
   2   7  21      111.91      123.67     20.10 o
   3   7  21     1303.35     1314.90    143.44 o
   4   7  21     1142.05     1134.25     72.63 o
   5   7  21       91.48      158.70     41.37 o
  -5   8  21       27.83       33.10     12.20 o
  -4   8  21      261.03      288.27     25.49 o
  -3   8  21       19.66       39.22     14.56 o
  -2   8  21       99.31      106.86     16.23 o
  -1   8  21        1.51        1.33      9.54 o
   0   8  21        0.32        9.08      9.82 o
   1   8  21       16.48       50.82     12.30 o
   2   8  21        3.96       43.70     26.58 o
   3   8  21        8.79      -15.28     15.28 o
  -2   9  21       25.95       22.81     11.19 o
  -1   9  21      577.17      710.33     39.92 o
   0   9  21      919.86      905.30     38.98 o
   1   9  21      335.49      394.60     29.76 o
  -9   0  22     1138.84     1089.25     79.50 o
  -8   0  22      920.62      835.41     68.21 o
  -7   0  22        5.32       17.99     18.50 o
  -6   0  22     2545.22     2725.80     86.61 o
  -5   0  22     4731.29     4569.66    166.41 o
  -4   0  22     1634.97     1659.82     60.79 o
  -3   0  22      760.30      789.36     39.18 o
  -2   0  22     2593.42     2377.79     73.17 o
  -1   0  22     3996.95     3791.21     98.55 o
   0   0  22     1430.25     1421.72     51.82 o
   1   0  22     1402.48     1432.73     41.69 o
   2   0  22     3821.04     3703.81     98.41 o
   3   0  22     2001.38     2005.69     68.57 o
   4   0  22       38.02       35.88     18.40 o
   5   0  22     1140.92     1102.45     52.99 o
   6   0  22     1479.09     1396.39     62.87 o
   7   0  22      691.27      792.27     90.42 o
  -9   1  22       71.28      104.82     31.51 o
  -8   1  22        8.84        4.12     12.32 o
  -7   1  22        0.87       16.94     10.58 o
  -6   1  22        3.77       -0.79     15.22 o
  -5   1  22        4.80       -7.84      7.84 o
  -4   1  22       51.43       58.63     13.78 o
  -3   1  22      344.39      346.70     21.17 o
  -2   1  22      372.05      427.40     19.71 o
  -1   1  22       63.87       81.19     10.10 o
   0   1  22       61.83       82.38     11.91 o
   1   1  22      188.16      223.97     13.56 o
   2   1  22       88.11       95.71     12.30 o
   3   1  22      136.96      153.15     16.12 o
   4   1  22        7.86       28.41     10.31 o
   5   1  22       10.79        3.43     13.43 o
   6   1  22        8.18       18.12     10.16 o
   7   1  22       14.82       52.53     12.04 o
  -8   2  22      403.01      523.13     36.24 o
  -7   2  22      105.83      131.06     39.21 o
  -6   2  22     2940.30     2760.68     73.40 o
  -5   2  22     2679.83     2750.97     71.39 o
  -4   2  22     1164.54     1118.29     49.81 o
  -3   2  22       92.27      105.42     13.49 o
  -2   2  22     4865.73     4717.79     82.84 o
  -1   2  22     4272.73     4150.84     76.06 o
   0   2  22     1029.01      997.28     27.72 o
   1   2  22      288.13      339.21     18.51 o
   2   2  22     3623.71     3578.47     82.85 o
   3   2  22     1780.63     1801.92     45.98 o
   4   2  22      644.86      657.38     29.07 o
   5   2  22      688.78      710.16     29.95 o
   6   2  22      862.50      946.00     45.67 o
   7   2  22      374.60      401.02     28.66 o
  -8   3  22        4.16       22.20     11.23 o
  -7   3  22        6.89        7.41     10.00 o
  -6   3  22        9.55       15.03     10.89 o
  -5   3  22        7.97       18.48      9.79 o
  -4   3  22      522.34      521.69     27.68 o
  -3   3  22       47.22       60.92     11.55 o
  -2   3  22        5.68       25.31      8.33 o
  -1   3  22      206.51      202.90     17.87 o
   0   3  22       19.99       26.25     11.40 o
   1   3  22      141.74      128.33     14.51 o
   2   3  22      225.89      223.27     30.41 o
   3   3  22       16.02       27.66     13.01 o
   4   3  22       26.34       43.70     14.33 o
   5   3  22        5.67       23.45     10.66 o
   6   3  22       44.82       58.60     12.88 o
   7   3  22       97.07       99.96     15.25 o
  -8   4  22      410.95      452.93     35.67 o
  -7   4  22        2.14        2.84     10.83 o
  -6   4  22      908.04      929.79     35.13 o
  -5   4  22     2317.18     2148.18     54.66 o
  -4   4  22     1647.73     1603.76     54.30 o
  -3   4  22       15.76       27.49      9.06 o
  -2   4  22     2724.75     2787.51     61.42 o
  -1   4  22     1741.24     1709.64     45.63 o
   0   4  22       96.18      137.97     15.71 o
   1   4  22     1434.43     1413.39     40.25 o
   2   4  22     3117.53     2935.15     95.95 o
   3   4  22     1738.76     1769.32     98.96 o
   4   4  22       56.02       58.58     21.55 o
   5   4  22      651.98      773.12     54.03 o
   6   4  22     1086.63     1205.70     49.74 o
  -7   5  22        4.09       20.45     10.55 o
  -6   5  22       26.92       18.30     10.50 o
  -5   5  22        8.80       21.47     10.52 o
  -4   5  22       36.89       44.75     11.36 o
  -3   5  22        3.16       24.74      9.69 o
  -2   5  22       61.98       78.28     13.12 o
  -1   5  22       32.86       43.22     10.60 o
   0   5  22        0.04       10.38      8.56 o
   1   5  22       40.71       61.46     13.06 o
   2   5  22        0.56        7.85     14.17 o
   3   5  22        0.43       43.54     17.22 o
   4   5  22       21.14       45.80     16.34 o
   5   5  22       43.25       54.36     18.27 o
   6   5  22       61.08      125.63     24.45 o
  -6   6  22      971.34      969.32     38.52 o
  -5   6  22     1560.34     1553.62     48.38 o
  -4   6  22      655.79      689.17     33.97 o
  -3   6  22       75.83      104.88     15.82 o
  -2   6  22     2583.22     2476.53     85.65 o
  -1   6  22      856.97      932.92     35.18 o
   0   6  22       12.56       28.30     11.49 o
   1   6  22      624.15      729.51     37.49 o
   2   6  22     2017.89     2028.95     81.14 o
   3   6  22     1605.48     1669.11    121.33 o
   4   6  22      182.03      226.91     32.02 o
   5   6  22      581.05      495.70     47.15 o
  -5   7  22       15.59       16.70     18.36 o
  -4   7  22        0.56        2.37      9.72 o
  -3   7  22        3.88       28.84     10.27 o
  -2   7  22        9.23        4.71     12.13 o
  -1   7  22      309.04      323.66     25.73 o
   0   7  22      100.02      129.38     17.16 o
   1   7  22        2.81        7.78      9.88 o
   2   7  22       21.95       25.89     28.72 o
   3   7  22        8.53       27.07     16.41 o
   4   7  22        0.00       21.00     21.09 o
  -4   8  22      244.15      284.39     25.72 o
  -3   8  22      150.78      179.79     20.51 o
  -2   8  22      934.86      922.19     38.13 o
  -1   8  22     1538.88     1524.64     49.15 o
   0   8  22      529.75      564.62     34.75 o
   1   8  22      348.23      348.20     27.64 o
   2   8  22     1098.68     1060.72     60.53 o
   3   8  22      712.17      767.37     60.79 o
  -8   1  23       12.38       62.93     21.65 o
  -7   1  23     1122.05     1251.34     57.80 o
  -6   1  23     1817.63     1840.96     58.14 o
  -5   1  23      672.16      697.71     33.34 o
  -4   1  23      979.47     1046.68     39.99 o
  -3   1  23     1845.67     1770.60     78.89 o
  -2   1  23     2043.60     1928.27     46.16 o
  -1   1  23      948.12      932.47     26.80 o
   0   1  23      376.12      380.79     19.22 o
   1   1  23     3361.86     3222.08     55.84 o
   2   1  23     1152.68     1163.12     34.88 o
   3   1  23       29.50       25.25      9.15 o
   4   1  23     1195.55     1098.39     42.64 o
   5   1  23     1980.64     1865.94     51.94 o
   6   1  23      800.00      785.57     34.06 o
   7   1  23        0.37       14.00     16.32 o
  -8   2  23       33.75       34.24     13.40 o
  -7   2  23        0.09       -6.45      9.29 o
  -6   2  23       18.40       19.59     11.56 o
  -5   2  23        0.46       -0.52     12.36 o
  -4   2  23        0.02       -2.52      7.42 o
  -3   2  23       16.61       15.50      8.33 o
  -2   2  23       91.23       82.09     12.30 o
  -1   2  23       38.19       60.24     10.28 o
   0   2  23        0.18       21.51      7.62 o
   1   2  23      148.99      163.35     13.79 o
   2   2  23      206.52      212.27     22.23 o
   3   2  23        2.70       -8.99     17.60 o
   4   2  23       30.07       40.76     10.79 o
   5   2  23        2.00        1.41      9.21 o
   6   2  23        0.58       46.95     11.48 o
   7   2  23        0.00       15.08     10.22 o
  -8   3  23       78.00       84.06     26.98 o
  -7   3  23      844.19      834.47     42.64 o
  -6   3  23     1776.65     1658.93     56.57 o
  -5   3  23      415.09      456.71     32.06 o
  -4   3  23      305.27      336.13     23.86 o
  -3   3  23     4095.69     4000.32     77.51 o
  -2   3  23     2615.64     2596.70     85.51 o
  -1   3  23      223.89      250.93     19.96 o
   0   3  23     1818.72     1736.65     44.55 o
   1   3  23     2981.91     2944.81     61.14 o
   2   3  23     1342.88     1290.16     58.84 o
   3   3  23       38.28       51.83     13.53 o
   4   3  23     1030.93     1132.99     72.31 o
   5   3  23     1559.41     1554.85    119.73 o
   6   3  23      473.05      514.85     31.61 o
  -7   4  23        0.01        2.67     11.10 o
  -6   4  23        8.49       23.47      9.79 o
  -5   4  23      107.44      118.44     15.66 o
  -4   4  23        0.39       -2.71      8.15 o
  -3   4  23       36.02       15.64      8.92 o
  -2   4  23      360.50      350.86     24.53 o
  -1   4  23      149.52      186.57     19.68 o
   0   4  23      248.69      236.62     19.66 o
   1   4  23       85.70       92.09     13.53 o
   2   4  23      152.74      138.76     25.88 o
   3   4  23       21.75       41.70     17.46 o
   4   4  23        2.54       49.24     18.04 o
   5   4  23        4.57       19.62     14.59 o
   6   4  23        0.06       18.15     16.54 o
  -7   5  23      697.47      732.43     37.62 o
  -6   5  23     1349.98     1347.58     45.13 o
  -5   5  23      478.94      500.51     30.85 o
  -4   5  23      105.48      124.01     16.05 o
  -3   5  23     2788.85     2913.69     66.83 o
  -2   5  23     2638.11     2628.86     62.87 o
  -1   5  23      390.86      415.09     26.58 o
   0   5  23      652.72      650.33     29.95 o
   1   5  23     2369.98     2458.97     64.34 o
   2   5  23     1518.79     1530.56    206.72 o
   3   5  23       78.49       71.35     19.69 o
   4   5  23      432.21      520.34     46.63 o
   5   5  23      741.68      850.60     52.53 o
  -6   6  23        8.85       24.91     17.94 o
  -5   6  23        2.85       19.93     10.82 o
  -4   6  23        0.71       16.66      9.74 o
  -3   6  23       10.07       -1.75     12.17 o
  -2   6  23        0.32        5.33     12.69 o
  -1   6  23       84.94       86.61     14.22 o
   0   6  23       47.95       58.01     11.90 o
   1   6  23        0.60       20.51      9.73 o
   2   6  23        8.13       54.74     17.47 o
   3   6  23        3.84       40.53     19.87 o
   4   6  23       13.19       30.70     17.25 o
   5   6  23       31.90      101.64     31.36 o
  -5   7  23      304.27      368.16     28.68 o
  -4   7  23      209.33      229.85     22.88 o
  -3   7  23     1756.67     1799.64     53.49 o
  -2   7  23     1938.77     1900.75     54.89 o
  -1   7  23      220.57      300.56     24.91 o
   0   7  23      538.29      623.49     34.75 o
   1   7  23     1051.19     1124.06     40.56 o
   2   7  23      876.76      906.76    122.09 o
   3   7  23       11.35       17.28     16.45 o
  -3   8  23       51.43       62.58     16.80 o
  -2   8  23        0.39       29.85     14.69 o
  -1   8  23       79.20       89.91     15.37 o
   0   8  23        0.68       20.40     12.18 o
   1   8  23       18.30       59.69     12.78 o
   2   8  23        0.82       18.74     15.46 o
  -8   0  24      680.70      541.52     65.77 o
  -7   0  24     1389.30     1679.67    100.23 o
  -6   0  24      173.62      101.45     30.40 o
  -5   0  24     1509.11     1332.21     83.26 o
  -4   0  24     6914.82     6656.26    220.70 o
  -3   0  24     4438.20     3983.41    151.06 o
  -2   0  24      343.27      357.53     44.12 o
  -1   0  24      349.90      349.09     30.11 o
   0   0  24     2286.24     2246.16     71.51 o
   1   0  24     1231.91     1146.64     37.95 o
   2   0  24        1.74        5.76     15.60 o
   3   0  24     1344.69     1272.28     55.01 o
   4   0  24     2247.99     2225.25     94.13 o
   5   0  24      343.96      456.37     40.38 o
   6   0  24       38.11       50.75     17.39 o
   7   0  24      585.95      743.97     50.41 o
  -8   1  24        2.50       20.53     26.07 o
  -7   1  24        1.47        2.79     10.17 o
  -6   1  24        9.44       11.17     10.67 o
  -5   1  24        0.23       -1.76      8.47 o
  -4   1  24      172.03      162.09     20.45 o
  -3   1  24        6.51        9.71      8.48 o
  -2   1  24      329.00      303.46     24.41 o
  -1   1  24      130.28      148.12     12.71 o
   0   1  24        2.41       14.40      6.75 o
   1   1  24        6.51       42.77      8.02 o
   2   1  24      101.66      127.63     27.76 o
   3   1  24       29.29       66.52     11.90 o
   4   1  24        8.13       19.08     13.59 o
   5   1  24        0.14       21.52      9.97 o
   6   1  24       36.63       24.09     11.61 o
  -8   2  24      620.62      736.98     39.83 o
  -7   2  24      980.61      991.65     43.25 o
  -6   2  24      104.15      147.15     20.22 o
  -5   2  24      858.45      866.58     38.07 o
  -4   2  24     1570.60     1524.13     50.73 o
  -3   2  24     2067.75     1986.94     57.71 o
  -2   2  24      213.78      228.53     18.92 o
  -1   2  24     1906.96     1702.53     56.46 o
   0   2  24     3961.48     3968.85     74.00 o
   1   2  24     2518.81     2351.00     46.91 o
   2   2  24        0.29       39.10     11.88 o
   3   2  24     1113.38     1101.79     51.87 o
   4   2  24     2688.06     2554.46     89.27 o
   5   2  24      788.35      727.54     32.14 o
   6   2  24       22.07       77.98     13.94 o
  -7   3  24        0.38       13.90     11.54 o
  -6   3  24       26.38       19.38     12.14 o
  -5   3  24        0.55       -1.32      8.24 o
  -4   3  24        9.84        7.99      8.03 o
  -3   3  24       39.42       41.83     10.34 o
  -2   3  24        4.28        9.62      8.40 o
  -1   3  24       77.13       92.36     13.09 o
   0   3  24       30.15       46.04     10.10 o
   1   3  24      147.09      166.61     16.56 o
   2   3  24        5.70       20.51     13.48 o
   3   3  24        9.99       16.85     25.31 o
   4   3  24       14.99       23.85     12.35 o
   5   3  24        1.18        6.66     15.92 o
   6   3  24       10.57       21.10     15.73 o
  -7   4  24      991.71     1007.45     53.97 o
  -6   4  24       83.13       92.60     17.42 o
  -5   4  24      340.91      369.14     30.72 o
  -4   4  24     2121.21     2115.18     55.03 o
  -3   4  24     2980.02     2817.18     64.42 o
  -2   4  24       68.11       76.67     13.20 o
  -1   4  24      759.21      815.68     31.64 o
   0   4  24     2011.26     2010.66     51.14 o
   1   4  24     1029.57     1047.38     69.27 o
   2   4  24      112.70       89.81     21.05 o
   3   4  24      969.26     1081.62     84.43 o
   4   4  24     1414.61     1456.50     67.48 o
   5   4  24      274.16      393.07     64.86 o
   6   4  24       15.97       56.22     19.29 o
  -6   5  24        6.49        6.06      9.47 o
  -5   5  24        4.42       13.47     10.08 o
  -4   5  24       87.38      124.66     15.96 o
  -3   5  24       92.90       83.15     14.46 o
  -2   5  24       29.51       48.04     12.09 o
  -1   5  24       51.84       51.12     17.90 o
   0   5  24       28.82       12.67      9.21 o
   1   5  24        4.81       -1.31      8.89 o
   2   5  24        0.00       24.42     15.63 o
   3   5  24        0.53        1.99     14.23 o
   4   5  24        0.18       35.21     17.72 o
   5   5  24        0.03       16.38     15.41 o
  -5   6  24       42.63       88.52     15.09 o
  -4   6  24     1248.08     1332.10     45.08 o
  -3   6  24     1576.61     1549.15     48.40 o
  -2   6  24      211.08      214.82     20.90 o
  -1   6  24      921.28      890.79     35.38 o
   0   6  24      901.76     1039.93     65.43 o
   1   6  24      497.14      536.86     31.14 o
   2   6  24        8.24       38.48     17.94 o
   3   6  24      535.00      599.17     52.57 o
   4   6  24      884.11     1060.07     59.82 o
  -4   7  24       21.53       52.72     14.72 o
  -3   7  24        9.18       25.58     11.52 o
  -2   7  24      100.14       93.85     20.35 o
  -1   7  24        0.79        3.28     14.89 o
   0   7  24       54.93       73.66     14.25 o
   1   7  24       13.12       23.80     14.32 o
   2   7  24        7.81       30.89     16.53 o
   3   7  24       21.11       37.52     17.89 o
  -1   8  24       79.22      110.36     16.40 o
   0   8  24     1229.38     1376.00     62.76 o
  -7   1  25      349.52      455.01     62.72 o
  -6   1  25      429.41      482.89     34.03 o
  -5   1  25     2292.20     2323.02     71.29 o
  -4   1  25     2816.58     2729.44     83.46 o
  -3   1  25       28.21       31.15     12.95 o
  -2   1  25      179.32      204.59     20.63 o
  -1   1  25     2408.10     2397.03     62.23 o
   0   1  25     2000.10     2004.65     61.54 o
   1   1  25       35.27       45.68      8.74 o
   2   1  25     1263.74     1257.97     45.50 o
   3   1  25     1857.99     1884.02     58.87 o
   4   1  25      225.24      232.32     20.14 o
   5   1  25      111.19      143.55     16.64 o
   6   1  25      761.94      766.02     35.34 o
  -7   2  25       49.60       34.61     12.60 o
  -6   2  25        0.71        5.00      9.63 o
  -5   2  25        4.91       -0.44      9.09 o
  -4   2  25        6.63        8.79      9.26 o
  -3   2  25       13.70       12.78     16.30 o
  -2   2  25      298.74      277.95     24.55 o
  -1   2  25        0.29       12.40      8.32 o
   0   2  25       15.30       32.69     14.65 o
   1   2  25       71.88      110.63     13.12 o
   2   2  25      285.17      305.93     26.46 o
   3   2  25        2.43       16.23     11.19 o
   4   2  25        6.07       26.83     13.99 o
   5   2  25        0.96       23.52     12.55 o
   6   2  25        8.01       53.60     11.88 o
  -7   3  25       23.47       22.41     12.30 o
  -6   3  25      441.10      475.66     35.35 o
  -5   3  25     2049.32     2000.98     62.54 o
  -4   3  25     1069.42      999.30     41.53 o
  -3   3  25        0.19       18.96      8.78 o
  -2   3  25     2339.57     2314.57     94.74 o
  -1   3  25     2870.85     2975.04     64.57 o
   0   3  25     1563.86     1525.30     42.69 o
   1   3  25        6.83       32.95     10.02 o
   2   3  25      796.91      917.32     50.56 o
   3   3  25     1401.08     1487.40     65.90 o
   4   3  25      699.37      752.62     61.45 o
   5   3  25      108.18      128.47     19.69 o
  -6   4  25        4.16       18.07     12.16 o
  -5   4  25        0.04       -7.52      8.75 o
  -4   4  25       47.39       37.46     11.08 o
  -3   4  25       30.01       38.88     15.79 o
  -2   4  25      166.99      188.16     19.00 o
  -1   4  25      315.43      335.05     24.28 o
   0   4  25       86.00       94.26     13.93 o
   1   4  25       48.40       53.52     12.66 o
   2   4  25       42.71       61.07     19.73 o
   3   4  25       16.98       31.64     15.51 o
   4   4  25       16.09       72.52     19.48 o
   5   4  25        0.22       22.76     16.13 o
  -6   5  25       89.22      121.94     18.75 o
  -5   5  25     1120.58     1099.56     40.58 o
  -4   5  25     1413.20     1377.42     44.83 o
  -3   5  25      158.18      118.54     16.06 o
  -2   5  25      651.60      668.02     31.86 o
  -1   5  25     1684.33     1712.94     57.09 o
   0   5  25      864.96      846.39     33.42 o
   1   5  25       25.60       43.01     11.31 o
   2   5  25     1062.28     1149.42     60.69 o
   3   5  25     1284.73     1264.80     63.75 o
   4   5  25      171.09      206.03     30.41 o
  -5   6  25       17.19       10.92     11.87 o
  -4   6  25        7.21       19.15     10.39 o
  -3   6  25        2.20       -1.96     10.60 o
  -2   6  25        1.04        2.09      9.22 o
  -1   6  25       31.10       32.75     11.38 o
   0   6  25       27.36       38.68     13.48 o
   1   6  25        5.52       10.98     12.44 o
   2   6  25       49.67       38.25     17.97 o
   3   6  25       28.06       65.06     20.51 o
  -3   7  25       78.71      105.96     15.72 o
  -2   7  25      826.16      880.89     57.22 o
  -1   7  25     2270.82     2340.99     63.16 o
   0   7  25      826.21      870.94     37.53 o
   1   7  25       36.72       77.75     16.82 o
   2   7  25      525.91      533.06     50.16 o
  -7   0  26      127.22      174.14     38.02 o
  -6   0  26     1245.12     1151.36     82.14 o
  -5   0  26      673.29      747.58     63.13 o
  -4   0  26       49.79       79.70     26.13 o
  -3   0  26     1631.35     1602.58     62.50 o
  -2   0  26     1891.82     1791.36     65.85 o
  -1   0  26      215.64      284.94     28.79 o
   0   0  26       97.97       84.47     16.69 o
   1   0  26     1239.33     1192.29     50.05 o
   2   0  26     1235.10     1370.13     88.24 o
   3   0  26      351.28      423.00     36.72 o
   4   0  26      541.89      627.77     53.73 o
   5   0  26     1348.29     1327.57    168.90 o
   6   0  26      522.05      658.10     50.76 o
  -7   1  26       38.48       48.69     23.99 o
  -6   1  26       60.65       89.41     20.62 o
  -5   1  26        1.75        6.17      9.40 o
  -4   1  26        2.44       10.18      9.51 o
  -3   1  26       99.28       80.21     15.81 o
  -2   1  26      304.76      285.20     24.96 o
  -1   1  26       20.51       51.95     11.48 o
   0   1  26      166.35      215.02     17.61 o
   1   1  26        0.00        3.28      8.11 o
   2   1  26        8.10       44.88     12.57 o
   3   1  26       33.87       56.08     13.64 o
   4   1  26        2.11       19.11     10.71 o
   5   1  26      100.72      127.67     16.35 o
  -7   2  26      300.95      393.59     32.65 o
  -6   2  26     1521.44     1500.90     54.45 o
  -5   2  26      904.05      888.31     41.92 o
  -4   2  26       56.79       98.75     16.09 o
  -3   2  26     1222.13     1207.21     45.08 o
  -2   2  26     3856.73     3669.66     85.58 o
  -1   2  26     1844.88     1909.46     48.55 o
   0   2  26      145.12      190.96     17.68 o
   1   2  26     1772.90     1663.01     51.42 o
   2   2  26     1790.29     1900.52     72.84 o
   3   2  26      474.44      502.53     34.97 o
   4   2  26      188.45      231.62     31.45 o
   5   2  26      989.75     1010.32     45.84 o
  -6   3  26        2.60        8.79     11.37 o
  -5   3  26        1.70        6.97      9.61 o
  -4   3  26        3.11        2.28      9.83 o
  -3   3  26        0.63        4.45      9.94 o
  -2   3  26       14.64       34.58     15.32 o
  -1   3  26        1.23        6.09      9.02 o
   0   3  26        0.08       16.00     12.33 o
   1   3  26      126.72      172.97     20.30 o
   2   3  26      229.45      219.85     30.51 o
   3   3  26       14.14       39.40     17.07 o
   4   3  26        0.21        9.59     22.26 o
   5   3  26        0.28       49.19     33.60 o
  -6   4  26      767.81      854.00     47.95 o
  -5   4  26      527.53      616.09     39.38 o
  -4   4  26       10.22       15.88      9.35 o
  -3   4  26      853.00      881.90     34.40 o
  -2   4  26     2522.32     2538.85     96.41 o
  -1   4  26      809.39      806.62     32.48 o
   0   4  26        0.98        5.43      8.57 o
   1   4  26      908.46      970.45     56.22 o
   2   4  26     1490.62     1585.45    135.05 o
   3   4  26      256.71      285.67     33.98 o
   4   4  26       67.39      142.93     36.75 o
  -5   5  26        9.95       34.88     11.43 o
  -4   5  26        1.16       -2.58     10.27 o
  -3   5  26        0.04        7.83      9.16 o
  -2   5  26        1.95        7.07      9.01 o
  -1   5  26        0.00       21.22      9.75 o
   0   5  26        1.04        3.70     11.44 o
   1   5  26       27.60       56.07     18.87 o
   2   5  26        1.31       16.48     20.33 o
   3   5  26        1.58       31.93     16.02 o
   4   5  26        3.79       37.88     19.00 o
  -4   6  26       28.50       35.40     11.20 o
  -3   6  26      764.90      788.18     35.68 o
  -2   6  26     1498.83     1490.27     48.11 o
  -1   6  26      967.90      961.81     37.73 o
   0   6  26       64.15      110.50     15.84 o
   1   6  26      321.15      408.47     43.76 o
   2   6  26      633.82      774.56     59.33 o
  -1   7  26        5.87       26.26     12.00 o
   0   7  26        4.42       24.59     12.37 o
  -6   1  27      834.51      906.98     74.11 o
  -5   1  27       16.44       29.09     13.98 o
  -4   1  27     1727.28     1797.43     57.72 o
  -3   1  27     2943.69     2875.17     75.29 o
  -2   1  27      744.26      730.10     42.46 o
  -1   1  27       31.35       34.05     11.33 o
   0   1  27     1530.52     1576.49     60.14 o
   1   1  27     1311.87     1262.35     58.06 o
   2   1  27      466.77      519.93     51.72 o
   3   1  27      187.96      242.91     25.65 o
   4   1  27     1049.34     1108.12     46.44 o
   5   1  27      617.71      729.60     67.62 o
  -6   2  27        0.14       10.33     11.70 o
  -5   2  27        3.09       18.51      9.93 o
  -4   2  27        4.92       11.20      9.52 o
  -3   2  27        5.87       -1.60      8.29 o
  -2   2  27        0.16       15.72      8.75 o
  -1   2  27       57.16       66.06     12.59 o
   0   2  27       36.80       42.62     10.06 o
   1   2  27       19.28       34.85     14.55 o
   2   2  27       19.00       61.30     25.21 o
   3   2  27       11.77       22.40     19.42 o
   4   2  27       20.38       37.84     13.30 o
   5   2  27        0.25       26.14     12.25 o
  -6   3  27      444.81      602.03     40.36 o
  -5   3  27        3.79       23.12     10.98 o
  -4   3  27     1194.82     1107.46     45.13 o
  -3   3  27     1857.81     1722.39     56.66 o
  -2   3  27      691.77      723.53     35.28 o
  -1   3  27      346.79      418.57     26.96 o
   0   3  27     1740.60     1776.04     47.97 o
   1   3  27     2190.93     2294.09     84.40 o
   2   3  27      115.61      162.45     26.02 o
   3   3  27      109.30      197.04     28.72 o
   4   3  27      838.92      930.18     86.15 o
  -5   4  27        0.92        0.87      9.96 o
  -4   4  27        0.65       19.93     10.57 o
  -3   4  27      138.66      147.35     22.89 o
  -2   4  27        8.13       37.67     10.83 o
  -1   4  27       99.99      126.99     16.07 o
   0   4  27      147.26      184.99     20.57 o
   1   4  27       41.80       53.45     24.91 o
   2   4  27        8.96       62.46     20.89 o
   3   4  27        1.74       12.58     15.17 o
   4   4  27        0.21       41.27     17.04 o
  -4   5  27      544.33      623.63     35.42 o
  -3   5  27     1166.71     1233.13     42.82 o
  -2   5  27      584.55      704.05     34.58 o
  -1   5  27       22.49       46.05     12.33 o
   0   5  27      821.90      909.75     40.01 o
   1   5  27     1316.56     1389.14     88.80 o
   2   5  27      189.36      261.57     35.16 o
   3   5  27      294.51      370.29     41.11 o
  -3   6  27        0.95        8.50      9.93 o
  -2   6  27       26.41       27.47     11.16 o
  -1   6  27       27.47       62.02     12.60 o
   0   6  27        0.95        8.47     10.55 o
   1   6  27        4.45       54.53     29.68 o
  -6   0  28       16.85        7.93     19.01 o
  -5   0  28      800.02      812.34     67.09 o
  -4   0  28     1395.49     1517.02     92.41 o
  -3   0  28      848.28      775.03     62.62 o
  -2   0  28      370.69      357.63     47.37 o
  -1   0  28     1729.92     1845.77     68.55 o
   0   0  28      661.34      675.72     38.69 o
   1   0  28        4.33       31.31     16.57 o
   2   0  28      231.57      251.29     45.44 o
   3   0  28     1381.18     1304.56     91.69 o
   4   0  28      881.67      901.18     76.75 o
  -6   1  28        8.48       32.02     21.86 o
  -5   1  28        2.97       11.10     12.84 o
  -4   1  28       17.61       13.84      9.97 o
  -3   1  28      112.60       95.34     28.51 o
  -2   1  28      205.31      222.36     22.83 o
  -1   1  28       39.59       31.71     11.16 o
   0   1  28      261.22      296.43     55.91 o
   1   1  28       88.48       85.39     29.07 o
   2   1  28       15.11       32.56     13.65 o
   3   1  28        1.54       25.67     12.09 o
   4   1  28        0.06       15.02     12.31 o
  -5   2  28     1013.07     1054.67     44.99 o
  -4   2  28     1060.33     1112.43     66.83 o
  -3   2  28      133.26      166.81     31.99 o
  -2   2  28       48.36       52.11     13.24 o
  -1   2  28     1710.68     1778.88     63.95 o
   0   2  28     1525.45     1383.63     48.19 o
   1   2  28      140.88      182.30     49.35 o
   2   2  28      155.68      224.93     29.40 o
   3   2  28     1008.01      966.70     52.00 o
   4   2  28      685.54      682.14     51.76 o
  -5   3  28       49.88       42.68     14.00 o
  -4   3  28        2.04       19.79     10.52 o
  -3   3  28        4.79        7.18     10.87 o
  -2   3  28        0.59        3.72     10.03 o
  -1   3  28        8.02       29.92     12.55 o
   0   3  28       33.21       24.94     10.04 o
   1   3  28       90.77      110.85     22.90 o
   2   3  28       57.68       67.00     19.06 o
   3   3  28       67.45       72.30     18.61 o
  -4   4  28      981.35     1053.80     64.69 o
  -3   4  28      503.55      495.97     35.52 o
  -2   4  28      119.03      118.57     16.55 o
  -1   4  28     1805.56     1911.34     53.03 o
   0   4  28     1480.46     1572.72     46.72 o
   1   4  28      476.41      556.19     48.82 o
   2   4  28      185.53      173.19     34.82 o
   3   4  28      937.55     1049.70     58.04 o
  -3   5  28        2.02       22.55     10.86 o
  -2   5  28        0.86        3.86      9.51 o
  -1   5  28        4.18        5.55     10.16 o
   0   5  28        0.07       21.16     11.39 o
   1   5  28       10.24       10.72     21.86 o
   2   5  28        7.72       31.59     17.54 o
  -5   1  29     1104.11     1264.10     86.71 o
  -4   1  29      224.01      247.23     43.61 o
  -3   1  29      308.97      295.46     26.58 o
  -2   1  29     1927.47     1728.49    103.08 o
  -1   1  29     1370.14     1296.81     57.64 o
   0   1  29      195.63      181.49     19.37 o
   1   1  29      479.32      401.24     56.62 o
   2   1  29     1334.72     1442.40     96.47 o
   3   1  29      962.28      977.88     55.95 o
  -5   2  29       14.39       18.22     11.17 o
  -4   2  29        0.06       26.34     11.45 o
  -3   2  29       16.08       27.04     11.53 o
  -2   2  29        2.60       -9.56      9.56 o
  -1   2  29       40.19       55.14     12.93 o
   0   2  29      212.97      255.45     27.72 o
   1   2  29        5.67       54.18     22.67 o
   2   2  29       10.58       30.12     14.38 o
   3   2  29        0.33       16.84     13.90 o
  -4   3  29      195.27      170.27     21.28 o
  -3   3  29      471.42      472.81     34.68 o
  -2   3  29     1428.09     1493.35     52.81 o
  -1   3  29     1212.55     1178.89     67.56 o
   0   3  29       49.56       85.36     21.42 o
   1   3  29      327.45      424.88     42.27 o
   2   3  29     1103.32     1323.42     63.90 o
   3   3  29      443.69      490.54     48.80 o
  -3   4  29        3.75       31.71     12.03 o
  -2   4  29      103.90      109.53     18.00 o
  -1   4  29        2.51       36.13     10.33 o
   0   4  29        3.77       21.54     10.05 o
   1   4  29        2.84       12.05     24.45 o
   2   4  29        4.78       10.81     42.09 o
  -1   5  29     1080.84     1117.47     41.18 o
  -4   0  30      277.37      368.61     53.88 o
  -3   0  30     1052.27     1033.74     74.72 o
  -2   0  30     1669.34     1696.95     96.07 o
  -1   0  30        0.79       24.80     16.77 o
   0   0  30      552.68      588.18     49.41 o
   1   0  30      201.02      322.05     49.41 o
   2   0  30      441.88      404.39     57.54 o
   3   0  30        4.56        3.86     18.60 o
  -4   1  30        4.22        7.00     12.35 o
  -3   1  30        6.28        5.18     15.05 o
  -2   1  30        0.87       35.58     10.36 o
  -1   1  30       14.39       39.53     10.56 o
   0   1  30      136.40      166.18     18.34 o
   1   1  30        2.79       28.57     19.72 o
   2   1  30        5.40       61.20     26.23 o
  -4   2  30      106.05      138.13     17.94 o
  -3   2  30      918.57     1113.70     53.20 o
  -2   2  30      901.09      905.13     39.97 o
  -1   2  30      139.10      148.01     19.08 o
   0   2  30      681.80      727.78    104.81 o
   1   2  30     1620.26     1558.49    101.45 o
   2   2  30      771.50      903.12     77.56 o
  -3   3  30       49.70       53.03     13.44 o
  -2   3  30       32.65       45.72     17.93 o
  -1   3  30        2.29       23.85     11.08 o
   0   3  30        4.78       38.43     22.57 o
   1   3  30        5.38       16.26     24.80 o
  -1   4  30       22.38       54.16     13.84 o
  -3   1  31      760.02      800.40     46.58 o
  -2   1  31        3.73       12.19     12.05 o
  -1   1  31      964.94      997.64     41.38 o
   0   1  31     1160.07     1298.05     89.36 o
   1   1  31      603.26      720.85     76.14 o
  -2   2  31       13.97       49.32     12.37 o
  -1   2  31        6.88       11.55     11.00 o
   0   2  31      135.25      129.10     35.48 o
 
